# Supplementary material for: Apoplastic Venom Allergen-like Proteins of Cyst Nematodes Modulate the Activation of Basal Plant Innate Immunity by Cell Surface Receptors
Source: PLoS Pathog. 2014 Dec 11;10(12):e1004569. doi: 10.1371/journal.ppat.1004569 (PMC4263768; doi:10.1371/journal.ppat.1004569)
Supplement: S1 Table — Most down-regulated transcripts by ectopic venom allergen-like proteins in Arabidopsis. Differentially expressed genes in transgenic Arabidopsis thaliana overexpressing Hs-VAP1 relative to the corresponding transgenic empty vector control plants. (XLSX) [file ppat.1004569.s008.xlsx]

## Sheet: Hs-VAP1_Down-regulated
Table S1. Most down-regulated transcripts by ectopic venom allergen-like proteins in Arabidopsis. Differentially expressed genes in transgenic Arabidopsis thaliana overexpressing Hs-VAP1 relative to the corresponding transgenic empty vector control plants.
GeneID	logFC	P-value	FDR	Length	Description	Localization
AT4G21630.1	-31.967	1.75381e-36	4.07956e-33	2319	Subtilase family protein;	extracellular
AT3G01345.1	-9.49595	7.8436e-215	1.64206e-210	1612	Expressed protein;	extracellular
AT5G49180.1	-5.69099	3.97036e-21	1.1707e-18	1952	Plant invertase/pectin methylesterase inhibitor superfamily;Encodes a putative pectin methylesterase. The gene is preferentially expressed in floral buds.	extracellular
AT3G14520.1	-4.45439	2.74283e-16	4.41702e-14	2031	Terpenoid cyclases/Protein prenyltransferases superfamily protein;	plastid
AT2G02490.1	-4.24654	5.34408e-19	1.18673e-16	1244	Unknown	extracellular
AT5G20330.1	-4.04029	1.53528e-18	3.18228e-16	1552	beta-1,3-glucanase 4;	extracellular
AT1G10620.1	-4.00637	2.14972e-14	2.92237e-12	2157	Protein kinase superfamily protein;	nucleus
AT2G34870.1	-3.99155	1.51571e-48	6.34628e-45	677	hydroxyproline-rich glycoprotein family protein;	extracellular
AT2G36325.1	-3.9531	1.25176e-11	1.38654e-09	1144	GDSL-like Lipase/Acylhydrolase superfamily protein;	extracellular
AT5G20390.1	-3.88127	1.11178e-27	7.05308e-25	1270	Glycosyl hydrolase superfamily protein;	extracellular
AT5G24240.1	-3.80424	3.57467e-62	2.49452e-58	2380	Phosphatidylinositol 3- and 4-kinase ;Ubiquitin family protein;	plasma membrane
AT1G30795.1	-3.75469	1.06652e-35	1.86063e-32	596	Glycine-rich protein family;	plasma membrane
AT4G33860.1	-3.72413	2.65186e-13	3.44824e-11	1950	Glycosyl hydrolase family 10 protein;	extracellular
AT4G12960.1	-3.71409	3.40777e-36	6.74094e-33	949	Gamma interferon responsive lysosomal thiol (GILT) reductase family protein;	extracellular
AT3G22275.1	-3.60397	1.17291e-13	1.54433e-11	657	Unknown	nucleus
AT1G67640.1	-3.5567	7.07064e-12	8.13318e-10	1326	Transmembrane amino acid transporter family protein;	vacuole,plasma membrane
AT2G44560.1	-3.45006	8.90383e-21	2.44417e-18	1663	glycosyl hydrolase 9B11;	extracellular
AT3G52010.1	-3.37787	9.92524e-29	7.165e-26	1609	serine carboxypeptidase-like 37;	extracellular
AT3G26860.2	-3.32316	3.15319e-13	4.07482e-11	369	Plant self-incompatibility protein S1 family;	extracellular
AT1G70720.1	-3.30904	3.38734e-18	6.62747e-16	797	Plant invertase/pectin methylesterase inhibitor superfamily protein;	extracellular
AT1G01980.1	-3.29201	4.48257e-38	1.34061e-34	1828	FAD-binding Berberine family protein;member of Reticuline oxidase-like family	extracellular,plasma membrane
AT4G15980.1	-3.25386	2.07651e-14	2.84129e-12	2106	Plant invertase/pectin methylesterase inhibitor superfamily;	extracellular
AT5G42490.1	-3.19089	2.75905e-17	4.85383e-15	3264	ATP binding microtubule motor family protein;	cytosol
AT5G04180.1	-3.14456	8.29988e-34	1.02211e-30	1140	alpha carbonic anhydrase 3;	extracellular
AT4G13075.1	-3.14261	1.21604e-10	1.22393e-08	513	RALF-like 30;Rapid alkalinization factor (RALF) family protein. Member of a diversely expressed predicted peptide family showing sequence similarity to tobacco Rapid Alkalinization Factor (RALF), and is believed to play an essential role in the physiology of Arabidopsis. Consists of a single exon and is characterized by a conserved C-terminal motif and N-terminal signal peptide.	extracellular
AT2G24370.1	-3.13984	1.21808e-14	1.70004e-12	2367	Protein kinase protein with adenine nucleotide alpha hydrolases-like domain;	nucleus
AT4G18596.1	-3.12469	4.98777e-32	5.49573e-29	739	Pollen Ole e 1 allergen and extensin family protein;	extracellular
AT1G50810.1	-3.1231	1.80855e-10	1.78594e-08	4105	Unknown	Not defined
AT2G45800.1	-3.08318	4.01007e-10	3.73115e-08	1015	GATA type zinc finger transcription factor family protein;	nucleus
AT4G35700.1	-3.06131	4.08231e-13	5.24314e-11	1002	zinc finger (C2H2 type) family protein;	nucleus
AT3G02970.1	-3.04589	2.37562e-22	8.02154e-20	1159	EXORDIUM like 6;	extracellular
AT5G09730.1	-3.00976	9.19226e-35	1.37457e-31	2430	beta-xylosidase 3;encodes a protein similar to a beta-xylosidase located in the extracellular matrix. This is a member of glycosyl hydrolase family 3 and has six other closely related members.	extracellular
AT1G54070.1	-3.00647	1.1184e-30	9.75572e-28	416	Dormancy/auxin associated family protein;	nucleus
AT3G21570.1	-2.99599	1.67785e-15	2.56393e-13	734	Unknown	nucleus
AT3G20580.1	-2.96138	7.95587e-32	8.3278e-29	2372	COBRA-like protein 10 precursor;	extracellular
AT2G33420.1	-2.957	8.10282e-22	2.53558e-19	3420	Protein of unknown function (DUF810);	cytosol
AT2G23900.1	-2.95496	4.38528e-27	2.48124e-24	1612	Pectin lyase-like superfamily protein;	extracellular
AT1G24520.1	-2.93517	1.56834e-35	2.52562e-32	640	homolog of Brassica campestris pollen protein 1;Male fertility gene acting on tapetum and microspore	plasma membrane
AT1G30710.1	-2.92389	4.54025e-21	1.32014e-18	1830	FAD-binding Berberine family protein;	endoplasmic reticulum
AT5G38435.1	-2.92021	2.12278e-10	2.07665e-08	612	S-protein homologue 8;self-incompatibility (S) protein homolog, expressed at low levels in floral buds and very low levels in other plant tissues	extracellular
AT3G30720.1	-2.91019	1.36504e-34	1.90514e-31	586	qua-quine starch;	cytosol
AT3G62710.1	-2.9093	3.54193e-36	6.74094e-33	2110	Glycosyl hydrolase family protein;	extracellular
AT3G28810.1	-2.90743	2.3543e-21	7.14309e-19	1305	Protein of unknown function (DUF1216);	extracellular
AT3G20190.1	-2.90302	6.94637e-16	1.10168e-13	2272	Leucine-rich repeat protein kinase family protein;	extracellular,plasma membrane
AT5G19473.1	-2.88483	8.98977e-21	2.44417e-18	567	RPM1-interacting protein 4 (RIN4) family protein;	nucleus
AT1G80470.1	-2.88314	1.05161e-23	4.00282e-21	1565	F-box/RNI-like/FBD-like domains-containing protein;	nucleus
AT3G26110.1	-2.88024	2.05872e-37	5.38741e-34	632	Anther-specific protein agp1-like;	extracellular
AT3G44070.1	-2.8797	8.07367e-08	5.74906e-06	831	Glycosyl hydrolase family 35 protein;	plasma membrane
AT3G05725.1	-2.87545	6.56923e-10	5.92129e-08	590	Protein of unknown function (DUF3511);	nucleus
AT3G29060.1	-2.87054	8.07367e-08	5.74906e-06	2403	EXS (ERD1/XPR1/SYG1) family protein;	vacuole,plasma membrane
AT1G51250.1	-2.85138	5.20328e-25	2.26939e-22	672	Plant self-incompatibility protein S1 family;	extracellular
AT2G40116.1	-2.82695	4.92901e-13	6.21619e-11	2134	Phosphoinositide-specific phospholipase C family protein;	cytosol
AT3G60170.1	-2.82676	7.79113e-11	8.15536e-09	4020	Unknown	Not defined
AT1G76965.1	-2.82602	7.79113e-11	8.15536e-09	564	Encodes a Protease inhibitor/seed storage/LTP family protein	extracellular
AT5G01690.1	-2.8087	2.85444e-07	1.85009e-05	2238	cation/H+ exchanger 27;member of Putative Na+/H+ antiporter family	vacuole
AT3G56180.1	-2.79431	4.03158e-11	4.32827e-09	857	Protein of unknown function (DUF567);	cytosol
AT1G72290.1	-2.79258	3.27691e-32	3.81123e-29	1003	Kunitz family trypsin and protease inhibitor protein;	extracellular
AT3G36659.1	-2.79031	3.2216e-17	5.52821e-15	795	Plant invertase/pectin methylesterase inhibitor superfamily protein;	extracellular
AT3G26934.1	-2.7813	5.40844e-13	6.77998e-11	621	Unknown	nucleus
AT5G58170.1	-2.77614	9.30468e-31	8.46928e-28	2622	SHV3-like 5;	extracellular
AT2G13620.1	-2.76978	2.98717e-09	2.46207e-07	2466	cation/hydrogen exchanger 15;member of Putative Na+/H+ antiporter family	plasma membrane
AT5G12960.1	-2.73795	1.95241e-30	1.63495e-27	2835	Putative glycosyl hydrolase of unknown function (DUF1680);	extracellular
AT2G33270.1	-2.72887	8.74875e-14	1.16659e-11	960	atypical CYS HIS rich thioredoxin 3;Encodes a member of the thioredoxin family protein. Located in the chloroplast.	plastid
AT2G28180.1	-2.72089	6.26526e-12	7.28684e-10	2602	Cation/hydrogen exchanger family protein;member of Putative Na+/H+ antiporter family	plasma membrane
AT2G13350.1	-2.71376	4.71864e-24	1.89971e-21	1490	Calcium-dependent lipid-binding (CaLB domain) family protein;	plasma membrane
AT3G18810.1	-2.70039	1.10979e-19	2.67052e-17	2103	Protein kinase superfamily protein;	nucleus
AT1G60740.1	-2.6817	9.87878e-26	4.9241e-23	677	Thioredoxin superfamily protein;	cytosol
AT1G75870.1	-2.67839	7.19623e-19	1.55312e-16	1080	Unknown	nucleus
AT5G60615.1	-2.67062	2.07935e-30	1.67428e-27	240	Defensin-like (DEFL) family protein;Encodes a defensin-like (DEFL) family protein.	extracellular
AT3G13227.1	-2.66441	1.00591e-16	1.63247e-14	500	serine-rich protein-related;	nucleus
AT3G25170.1	-2.66332	1.43047e-31	1.42604e-28	510	ralf-like 26;Member of a diversely expressed predicted peptide family showing sequence similarity to tobacco Rapid Alkalinization Factor (RALF), and is believed to play an essential role in the physiology of Arabidopsis. Consists of a single exon and is characterized by a conserved C-terminal motif and N-terminal signal peptide.	extracellular
AT2G35765.1	-2.64369	6.91297e-24	2.73062e-21	397	Unknown	extracellular
AT3G02810.1	-2.6391	1.38622e-22	4.83879e-20	2146	Protein kinase superfamily protein;	nucleus
AT1G17540.1	-2.63014	6.10337e-18	1.15112e-15	2574	Protein kinase protein with adenine nucleotide alpha hydrolases-like domain;	nucleus
AT2G07040.1	-2.62366	2.56554e-24	1.07419e-21	2209	Leucine-rich repeat protein kinase family protein;Pollen receptor kinase. Coexpression of AtPRK2a with AtRopGEF12 resulted in isotropic pollen tube growth.	plasma membrane
AT3G09530.1	-2.60363	2.15494e-12	2.60773e-10	1914	exocyst subunit exo70 family protein H3;A member of EXO70 gene family, putative exocyst subunits, conserved in land plants. Arabidopsis thaliana contains 23 putative EXO70 genes, which can be classified into eight clusters on the phylogenetic tree.	mitochondrion
AT5G56640.1	-2.60143	1.85709e-09	1.56137e-07	1155	myo-inositol oxygenase 5;Myo-Inositol Oxygenase gene family	cytosol
AT5G60740.1	-2.60034	2.27871e-07	1.50489e-05	3344	ABC transporter family protein;	plasma membrane
AT2G24450.1	-2.57666	2.25409e-31	2.14498e-28	1190	FASCICLIN-like arabinogalactan protein 3 precursor;	extracellular
AT5G12000.1	-2.57556	8.11975e-24	3.14791e-21	2485	Protein kinase protein with adenine nucleotide alpha hydrolases-like domain;	nucleus
AT5G23270.1	-2.57065	1.06008e-20	2.80922e-18	1923	sugar transporter 11;	plasma membrane
AT1G08140.1	-2.55513	2.92484e-15	4.37368e-13	2714	cation/H+ exchanger 6A;member of Putative Na+/H+ antiporter family	plasma membrane
AT5G58050.1	-2.55054	3.55517e-27	2.06743e-24	2599	SHV3-like 4;	extracellular
AT3G62230.1	-2.54754	3.04281e-30	2.3593e-27	1598	F-box family protein;	plasma membrane
AT5G26717.1	-2.54637	1.3807e-19	3.28465e-17	440	Putative membrane lipoprotein;Encodes a Plant thionin family protein	extracellular
AT3G01230.1	-2.53557	6.00892e-13	7.4879e-11	757	Unknown	extracellular
AT5G54095.1	-2.53342	1.06128e-27	6.94309e-25	681	Unknown	nucleus
AT5G59120.1	-2.52867	1.94466e-23	7.14236e-21	2398	subtilase 4.13;	extracellular
AT2G26450.1	-2.52206	4.68801e-22	1.5099e-19	2170	Plant invertase/pectin methylesterase inhibitor superfamily;	extracellular
AT4G33230.1	-2.51825	7.97117e-11	8.30231e-09	1830	Plant invertase/pectin methylesterase inhibitor superfamily;	extracellular
AT3G20530.1	-2.51674	1.142e-14	1.60454e-12	1555	Protein kinase superfamily protein;	mitochondrion
AT1G01460.1	-2.51575	2.92337e-07	1.8831e-05	1452	Phosphatidylinositol-4-phosphate 5-kinase, core;Type I phosphatidylinositol-4-phosphate 5-kinase, subfamily A.	cytosol
AT5G18910.1	-2.51485	1.01611e-17	1.88251e-15	1725	Protein kinase superfamily protein;	cytosol,nucleus
AT2G31500.1	-2.5137	4.20407e-22	1.37519e-19	2213	calcium-dependent protein kinase 24;member of Calcium Dependent Protein Kinase	plastid
AT3G32925.1	-2.50867	4.91613e-09	3.97372e-07	1652	Unknown	Not defined
AT3G05610.1	-2.50638	8.48218e-30	6.34195e-27	2411	Plant invertase/pectin methylesterase inhibitor superfamily;	extracellular
AT3G57690.1	-2.50499	1.70372e-24	7.27905e-22	369	arabinogalactan protein 23;Encodes a putative arabinogalactan-protein (AGP23).	extracellular
AT5G02110.1	-2.49891	1.44372e-18	3.02244e-16	1204	CYCLIN D7;1;	nucleus
AT3G25165.1	-2.49506	5.55967e-23	2.00675e-20	554	ralf-like 25;Member of a diversely expressed predicted peptide family showing sequence similarity to tobacco Rapid Alkalinization Factor (RALF), and is believed to play an essential role in the physiology of Arabidopsis. Consists of a single exon and is characterized by a conserved C-terminal motif and N-terminal signal peptide.	extracellular
AT3G17060.1	-2.48239	1.77154e-19	4.16709e-17	1356	Pectin lyase-like superfamily protein;	extracellular
AT3G54240.1	-2.48092	3.98341e-10	3.72289e-08	1053	alpha/beta-Hydrolases superfamily protein;	extracellular
AT4G04980.1	-2.47826	5.01136e-08	3.66828e-06	2749	Unknown	mitochondrion
AT5G35390.1	-2.47646	1.72673e-07	1.14396e-05	2034	Leucine-rich repeat protein kinase family protein;Encodes a member of the receptor-like kinase family of genes. In pollen tubes, it accumulates in the plasma membrane of the apical growing tip through the process of exocytosis.	plasma membrane
AT2G26850.1	-2.47475	8.11483e-22	2.53558e-19	1566	F-box family protein;	extracellular
AT3G01085.1	-2.46759	1.18181e-20	3.07853e-18	2121	Protein kinase superfamily protein;	nucleus
AT3G43860.1	-2.4614	2.49332e-27	1.49136e-24	2001	glycosyl hydrolase 9A4;	extracellular
AT5G26692.1	-2.45847	1.93337e-21	5.95223e-19	529	Putative membrane lipoprotein;Encodes a Plant thionin family protein	extracellular
AT4G19038.1	-2.45547	7.54106e-10	6.68949e-08	359	low-molecular-weight cysteine-rich 15;Encodes a member of a family of small,secreted, cysteine rich protein with sequence similarity to the PCP (pollen coat protein) gene family.	extracellular
AT5G28690.1	-2.45454	9.32912e-16	1.4575e-13	1263	Protein of unknown function (DUF1685);	nucleus
AT1G76370.1	-2.45422	4.06017e-12	4.77526e-10	1602	Protein kinase superfamily protein;	plasma membrane
AT5G40348.2	-2.4518	3.10226e-08	2.31949e-06	746	Unknown	Not defined
AT1G14420.1	-2.44641	8.25557e-21	2.30441e-18	1768	Pectate lyase family protein;	extracellular
AT2G36020.1	-2.43354	3.89318e-25	1.7902e-22	1317	HVA22-like protein J;	plasma membrane
AT1G49270.1	-2.43295	7.3574e-18	1.37524e-15	2100	Protein kinase superfamily protein;	nucleus
AT1G48020.1	-2.42687	5.46411e-20	1.33013e-17	758	pectin methylesterase inhibitor 1;Pectin methylesterase inhibitor AtPMEI1. Inactivates AtPPME1 in vitro. Localized to pollen tube cell tip.	extracellular
AT1G55560.1	-2.42227	7.07941e-28	4.78088e-25	1932	SKU5 similar 14;	extracellular
AT4G36490.1	-2.4207	2.08866e-18	4.1644e-16	1943	SEC14-like 12;	cytosol,nucleus
AT3G05930.1	-2.41812	4.05955e-25	1.80823e-22	926	germin-like protein 8;germin-like protein (GLP8)	extracellular
AT5G48140.1	-2.41237	2.37995e-27	1.46542e-24	1441	Pectin lyase-like superfamily protein;	extracellular
AT1G06280.1	-2.41159	4.41569e-08	3.25502e-06	643	LOB domain-containing protein 2;	nucleus
AT2G29790.1	-2.39161	1.48665e-07	9.97532e-06	367	Maternally expressed gene (MEG) family protein;Encodes a Maternally expressed gene (MEG) family protein [pseudogene]	extracellular
AT4G02250.1	-2.38813	2.425e-22	8.05832e-20	483	Plant invertase/pectin methylesterase inhibitor superfamily protein;	extracellular
AT4G33970.1	-2.38551	5.1738e-26	2.77727e-23	2100	Leucine-rich repeat (LRR) family protein;	extracellular
AT3G45940.1	-2.38443	6.59021e-10	5.92129e-08	2607	Glycosyl hydrolases family 31 protein;	extracellular
AT3G27810.1	-2.38408	4.31709e-19	9.82373e-17	1071	myb domain protein 21;Encodes a member of the R2R3-MYB transcription factor gene family. Induced by jasmonate. Involved in jasmonate response during stamen development.	nucleus
AT5G16100.1	-2.38342	1.32118e-09	1.13356e-07	1074	Unknown	nucleus
AT1G22130.1	-2.38245	1.72718e-08	1.31965e-06	1013	AGAMOUS-like 104;Encodes a member of the MIKC (MADS box, Keratin binding domain, and C terminal domain containing )family of transcriptional regulators. AGL104 is expressed in pollen.It forms heterodimers with other MICK family members (AGL65 and AGL30). Involved in late stages of pollen development and pollen tube growth.	nucleus
AT3G16040.1	-2.38211	8.94949e-08	6.35111e-06	448	Translation machinery associated TMA7;	nucleus
AT5G27870.1	-2.38092	3.52292e-21	1.0536e-18	2199	Plant invertase/pectin methylesterase inhibitor superfamily;	extracellular
AT5G49920.1	-2.37571	1.59361e-18	3.23905e-16	1455	Octicosapeptide/Phox/Bem1p family protein;	nucleus
AT4G03290.1	-2.37431	5.20047e-12	6.08223e-10	866	EF hand calcium-binding protein family;	cytosol
AT4G38190.1	-2.37404	3.5878e-18	6.89088e-16	3513	cellulose synthase like D4;encodes a gene similar to cellulose synthase	extracellular
AT4G12890.1	-2.37199	7.92704e-09	6.30998e-07	898	Gamma interferon responsive lysosomal thiol (GILT) reductase family protein;	extracellular
AT2G05914.1	-2.36679	1.27311e-17	2.31761e-15	1392	Unknown	Not defined
AT3G45810.1	-2.36521	1.51091e-05	0.000683174	2739	ferric reductase-like transmembrane component family protein;	cytosol
AT5G40350.1	-2.36034	3.15417e-10	3.00148e-08	992	myb domain protein 24;Myb24 transcription factor. Member of the R2R3 factor gene family. Induced by jasmonate. Involved in jasmonate response during stamen development.	nucleus
AT2G41905.1	-2.35546	5.63268e-26	2.94801e-23	463	Unknown	extracellular
AT2G02720.1	-2.3423	1.01158e-20	2.71505e-18	1723	Pectate lyase family protein;	extracellular
AT4G11485.1	-2.34132	1.82544e-12	2.22184e-10	309	low-molecular-weight cysteine-rich 11;Encodes a member of a family of small,secreted, cysteine rich protein with sequence similarity to the PCP (pollen coat protein) gene family.	extracellular
AT2G47030.1	-2.33719	7.01835e-28	4.78088e-25	2078	Plant invertase/pectin methylesterase inhibitor superfamily;	extracellular
AT4G24640.1	-2.33687	7.67941e-26	3.92118e-23	840	Plant invertase/pectin methylesterase inhibitor superfamily protein;Encodes AppB protein (AppB1).	extracellular
AT2G05850.1	-2.33398	7.98456e-21	2.25887e-18	1584	serine carboxypeptidase-like 38;	vacuole
AT2G33100.1	-2.32819	1.77676e-18	3.57659e-16	3286	cellulose synthase-like D1;encodes a gene similar to cellulose synthase	extracellular
AT5G39880.1	-2.32499	1.61822e-25	7.69939e-23	1351	Unknown	extracellular
AT1G08150.1	-2.32233	2.12394e-08	1.61104e-06	2448	Cation/hydrogen exchanger family protein;member of Putative Na+/H+ antiporter family	plasma membrane
AT2G02140.1	-2.31841	5.51379e-18	1.04937e-15	530	low-molecular-weight cysteine-rich 72;Predicted to encode a PR (pathogenesis-related) protein. Belongs to the plant defensin (PDF) family with the following members: At1g75830/PDF1.1, At5g44420/PDF1.2a, At2g26020/PDF1.2b, At5g44430/PDF1.2c, At2g26010/PDF1.3, At1g19610/PDF1.4, At1g55010/PDF1.5, At2g02120/PDF2.1, At2g02100/PDF2.2, At2g02130/PDF2.3, At1g61070/PDF2.4, At5g63660/PDF2.5, At2g02140/PDF2…	extracellular
AT5G67110.1	-2.31055	6.75329e-12	7.81106e-10	904	basic helix-loop-helix (bHLH) DNA-binding superfamily protein;encodes a myc/bHLH transcription factor-like protein. Gene product is involved in fruit dehiscence. Mutant siliques fail to dehisce.	nucleus
AT1G26610.1	-2.30038	1.61266e-06	9.00296e-05	1854	C2H2-like zinc finger protein;	nucleus
AT5G47000.1	-2.29795	1.3868e-22	4.83879e-20	1390	Peroxidase superfamily protein;	extracellular
AT1G01310.1	-2.29736	6.93812e-17	1.15277e-14	977	CAP (Cysteine-rich secretory proteins, Antigen 5, and Pathogenesis-related 1 protein) superfamily protein;	extracellular
AT3G26140.1	-2.29593	1.16908e-15	1.79961e-13	1587	Cellulase (glycosyl hydrolase family 5) protein;	plasma membrane
AT1G11770.1	-2.28043	3.45062e-18	6.68877e-16	1701	FAD-binding Berberine family protein;	extracellular,endoplasmic reticulum
AT5G28680.1	-2.27944	3.96836e-15	5.76927e-13	2577	Malectin/receptor-like protein kinase family protein;Receptor-like kinase required for maintenance of pollen tube growth. Display polar localization at the plasma membrane of the pollen tube tip.	plasma membrane
AT5G45880.1	-2.27225	3.93356e-25	1.7902e-22	895	Pollen Ole e 1 allergen and extensin family protein;	extracellular
AT5G26700.1	-2.27188	2.21767e-26	1.22176e-23	868	RmlC-like cupins superfamily protein;	extracellular
AT1G23350.1	-2.24395	5.92989e-10	5.39749e-08	670	Plant invertase/pectin methylesterase inhibitor superfamily protein;	extracellular
AT3G49540.1	-2.23387	5.38519e-19	1.18673e-16	785	Unknown	nucleus
AT1G34095.1	-2.23067	3.34431e-09	2.72425e-07	612	Unknown	nucleus
AT1G70540.1	-2.2243	1.09992e-07	7.6248e-06	741	Plant invertase/pectin methylesterase inhibitor superfamily protein;	extracellular
AT1G61290.1	-2.2241	1.33836e-05	0.000613099	1091	syntaxin of plants 124;member of SYP12 Gene Family	cytosol
AT5G39400.1	-2.21796	3.54273e-15	5.22303e-13	1697	Calcium/lipid-binding (CaLB) phosphatase;	nucleus
AT5G25320.1	-2.21541	2.56889e-10	2.50138e-08	1503	ACT-like superfamily protein;	nucleus
AT5G50030.1	-2.21434	4.17664e-24	1.71447e-21	819	Plant invertase/pectin methylesterase inhibitor superfamily protein;	extracellular
AT5G16500.1	-2.21431	4.69155e-11	4.98567e-09	2131	Protein kinase superfamily protein;	nucleus
AT4G21895.1	-2.20211	5.18812e-15	7.49057e-13	987	DNA binding;	nucleus
AT2G22180.1	-2.19652	2.78375e-14	3.75986e-12	1102	hydroxyproline-rich glycoprotein family protein;	nucleus
AT4G10010.1	-2.1895	1.69016e-08	1.2961e-06	2132	Protein kinase superfamily protein;	nucleus
AT3G03800.1	-2.18839	7.11614e-06	0.000351359	1035	syntaxin of plants 131;member of SYP13 Gene Family	cytosol
AT1G16760.1	-2.18661	2.14517e-06	0.000118118	2277	Protein kinase protein with adenine nucleotide alpha hydrolases-like domain;	nucleus
AT4G27790.1	-2.18086	3.22995e-10	3.05968e-08	1103	Calcium-binding EF hand family protein;	plasma membrane
AT3G06260.1	-2.18027	3.02333e-15	4.48889e-13	1387	galacturonosyltransferase-like 4;Encodes a protein with putative galacturonosyltransferase activity.	extracellular,plasma membrane
AT1G60960.1	-2.17827	1.05673e-25	5.14482e-23	1532	iron regulated transporter 3;Encodes a plasma membrane localized zinc/iron transporter.	plasma membrane
AT2G33775.1	-2.17758	2.50182e-17	4.43861e-15	801	ralf-like 19;Member of a diversely expressed predicted peptide family showing sequence similarity to tobacco Rapid Alkalinization Factor (RALF), and is believed to play an essential role in the physiology of Arabidopsis. Consists of a single exon and is characterized by a conserved C-terminal motif and N-terminal signal peptide.	extracellular
AT1G10770.1	-2.16954	4.29659e-20	1.05822e-17	779	Plant invertase/pectin methylesterase inhibitor superfamily protein;Encodes a putative pectin methylesterase/invertase inhibitor. Anti-sense reduction of this gene's transcript results in pollen tube growth retardation and then partial male sterility and reduced seed set.	plasma membrane
AT5G15110.1	-2.1678	6.16536e-19	1.3445e-16	1635	Pectate lyase family protein;	extracellular
AT3G53075.1	-2.16394	1.03005e-05	0.000488984	498	D-galactoside/L-rhamnose binding SUEL lectin protein;	extracellular
AT1G04470.1	-2.16034	4.73321e-17	7.9911e-15	3307	Protein of unknown function (DUF810);	cytosol
AT4G34440.1	-2.15714	7.77574e-10	6.86857e-08	2317	Protein kinase superfamily protein;	nucleus
AT1G05580.1	-2.14794	5.54568e-06	0.000281111	2842	cation/H+ exchanger 23;member of Putative Na+/H+ antiporter family	vacuole,plasma membrane
AT5G12180.1	-2.14619	8.35892e-15	1.19043e-12	1972	calcium-dependent protein kinase 17;member of Calcium Dependent Protein Kinase	cytosol
AT3G18220.1	-2.14226	7.0664e-10	6.32201e-08	1264	Phosphatidic acid phosphatase (PAP2) family protein;	plasma membrane
AT3G62180.1	-2.14047	1.3651e-20	3.48516e-18	857	Plant invertase/pectin methylesterase inhibitor superfamily protein;	extracellular
AT1G66210.1	-2.13362	8.90273e-17	1.46755e-14	2519	Subtilisin-like serine endopeptidase family protein;	extracellular
AT2G22055.1	-2.12854	1.56543e-18	3.21297e-16	240	RALF-like 15;Member of a diversely expressed predicted peptide family showing sequence similarity to tobacco Rapid Alkalinization Factor (RALF), and is believed to play an essential role in the physiology of Arabidopsis. Consists of a single exon and is characterized by a conserved C-terminal motif and N-terminal signal peptide. This gene is contained within a highly AT-rich repetitive sequence r…	extracellular
AT4G27580.1	-2.11487	2.53805e-18	5.01265e-16	777	Unknown	nucleus
AT3G01240.1	-2.11	2.89054e-19	6.64983e-17	662	Unknown	extracellular
AT1G42480.2	-2.10436	2.15354e-05	0.00093536	667	Unknown	extracellular
AT3G01270.1	-2.0862	1.25408e-23	4.68826e-21	1812	Pectate lyase family protein;	extracellular
AT1G49290.1	-2.07057	2.03879e-14	2.80803e-12	1017	Unknown	plastid
AT2G16730.1	-2.06718	3.20838e-17	5.52821e-15	2765	glycosyl hydrolase family 35 protein;putative beta-galactosidase (BGAL13 gene)	extracellular
AT4G18395.1	-2.06012	4.78317e-06	0.000246034	487	Unknown	cytosol,nucleus
AT2G21480.1	-2.05294	6.52969e-09	5.23751e-07	2616	Malectin/receptor-like protein kinase family protein;	plasma membrane
AT5G62240.1	-2.04838	1.18907e-11	1.3241e-09	1514	Cell cycle regulated microtubule associated protein;	nucleus
AT3G01700.1	-2.04421	1.66369e-22	5.70974e-20	753	arabinogalactan protein 11;Encodes an arabinogalactan protein that is expressed in pollen, pollen sac and pollen tube. Loss of AGP11 function results in decreased fertility due to defects in pollen tube growth.	extracellular
AT5G22980.1	-2.04034	9.81386e-08	6.94099e-06	1685	serine carboxypeptidase-like 47;	extracellular
AT1G25240.1	-2.03863	6.18306e-13	7.65931e-11	1263	ENTH/VHS/GAT family protein;	mitochondrion
AT1G35490.1	-2.01962	3.82791e-17	6.51522e-15	1312	bZIP family transcription factor;	nucleus
AT1G03050.1	-2.00006	8.30035e-16	1.30653e-13	1981	ENTH/ANTH/VHS superfamily protein;	cytosol
AT3G19310.1	-1.99541	4.30797e-14	5.78123e-12	1327	PLC-like phosphodiesterases superfamily protein;	extracellular
AT3G24620.1	-1.9869	1.3307e-05	0.000610927	1572	RHO guanyl-nucleotide exchange factor 8;Encodes a member of KPP-like gene family, homolog of KPP (kinase partner protein) gene in tomato. Also a member of the RopGEF (guanine nucleotide exchange factor) family, containing the novel PRONE domain (plant-specific Rop nucleotide exchanger), which is exclusively active towards members of the Rop subfamily.	nucleus
AT2G47050.1	-1.9681	2.51758e-20	6.27448e-18	962	Plant invertase/pectin methylesterase inhibitor superfamily protein;	extracellular
AT2G19770.1	-1.95038	1.33898e-07	9.04245e-06	725	profilin 5;Encodes profilin 5, originally named profilin 4 (PRO4/PFN4). Low-molecular weight, actin monomer-binding protein that regulates the organization of actin cytoskeleton. Pollen-specific plant profilin present predominantly in mature pollen and growing pollen tubes.	cytosol
AT4G39110.1	-1.94021	1.36958e-17	2.47173e-15	2637	Malectin/receptor-like protein kinase family protein;	plasma membrane
AT1G25330.1	-1.93119	2.89784e-11	3.1597e-09	1002	basic helix-loop-helix (bHLH) DNA-binding superfamily protein;	nucleus
AT4G35010.1	-1.92567	1.81236e-19	4.21574e-17	2801	beta-galactosidase 11;putative beta-galactosidase (BGAL11 gene)	extracellular
AT3G13400.1	-1.92424	5.60064e-21	1.60616e-18	1898	SKU5 similar 13;	extracellular
AT2G47040.1	-1.92137	1.19112e-20	3.07853e-18	2215	Plant invertase/pectin methylesterase inhibitor superfamily;Share high homologies with a group of pectin methylesterases (PME), pollen specific, and is required for enhancing the growth of pollen tube in style and transmitting tract tissues.	extracellular
AT1G35310.1	-1.91836	2.41689e-11	2.66303e-09	791	MLP-like protein 168;	cytosol
AT4G39610.1	-1.91712	1.007e-12	1.2401e-10	1176	Protein of unknown function, DUF617;	plastid
AT5G39650.1	-1.91447	7.48435e-07	4.43867e-05	918	Protein of unknown function (DUF679);	plasma membrane
AT2G24210.1	-1.90218	1.05116e-10	1.07346e-08	1905	terpene synthase 10;	plastid
AT2G47340.1	-1.89185	1.71045e-09	1.44973e-07	937	Plant invertase/pectin methylesterase inhibitor superfamily protein;	extracellular
AT1G80540.1	-1.87634	1.59156e-08	1.23405e-06	1678	Unknown	plasma membrane
AT1G64320.1	-1.87473	5.14828e-05	0.00201081	1431	myosin heavy chain-related;	cytosol
AT1G18990.1	-1.86993	1.33443e-06	7.59136e-05	1732	Protein of unknown function, DUF593;	plasma membrane
AT4G27150.1	-1.86792	5.14828e-05	0.00201081	735	seed storage albumin 2;	extracellular
AT3G07820.1	-1.86086	4.65442e-19	1.04775e-16	1400	Pectin lyase-like superfamily protein;	extracellular
AT3G28750.1	-1.85441	1.07097e-18	2.26471e-16	1254	Unknown	extracellular
AT3G43120.1	-1.84997	3.57328e-11	3.87599e-09	849	SAUR-like auxin-responsive protein family ;	cytosol
AT4G28000.1	-1.84024	1.00899e-07	7.11222e-06	2493	P-loop containing nucleoside triphosphate hydrolases superfamily protein;	plasma membrane
AT1G12520.1	-1.83514	0.000100614	0.00358834	1160	copper chaperone for SOD1;Copper/zinc superoxide dismutase copper chaperone. Localized to the chloroplast. Expressed in roots and shoots. Up-regulated in response to copper and senescence. The AtACC activates all three CuZnSOD activities located in three different subcellular compartments. Contains three domains, central, ATX-1 like and C-terminal. ATX-1 like domain essential for the copper chape…	plastid
AT5G62750.1	-1.83444	4.83679e-13	6.13686e-11	669	Unknown	nucleus
AT2G42005.1	-1.83416	6.97496e-06	0.000346843	1391	Transmembrane amino acid transporter family protein;	plasma membrane
AT1G47280.1	-1.82976	1.32937e-07	9.00662e-06	524	Unknown	extracellular
AT4G26260.1	-1.82634	1.85518e-09	1.56137e-07	1436	myo-inositol oxygenase 4;Encodes a myo-inositol oxygenase.	cytosol
AT5G14380.1	-1.82362	8.32497e-19	1.7784e-16	880	arabinogalactan protein 6;Encodes an arabinogalactan protein that is expressed in pollen, pollen sac and pollen tube. Loss of AGP6 function results in decreased fertility due to defects in pollen tube growth.	extracellular
AT3G12000.1	-1.82203	3.719e-12	4.44899e-10	1359	S-locus related protein SLR1, putative (S1);	plasma membrane
AT5G52360.1	-1.82086	7.65129e-12	8.70542e-10	750	actin depolymerizing factor 10;	cytosol
AT5G37810.1	-1.81935	9.04801e-06	0.000436452	852	NOD26-like intrinsic protein 4;1;	plasma membrane
AT2G40990.1	-1.80379	2.49928e-06	0.00013555	1236	DHHC-type zinc finger family protein;	plasma membrane
AT5G35110.1	-1.80182	1.65791e-05	0.00074163	339	Unknown	nucleus
AT2G41610.1	-1.7928	2.61636e-06	0.000141533	1083	Unknown	plasma membrane
AT2G26490.1	-1.79279	1.64217e-08	1.26393e-06	1682	Transducin/WD40 repeat-like superfamily protein;	nucleus
AT3G04360.1	-1.78781	1.41362e-10	1.41599e-08	1307	Calcium-dependent lipid-binding (CaLB domain) family protein;	extracellular
AT1G49490.1	-1.78702	2.8171e-17	4.91467e-15	2544	Leucine-rich repeat (LRR) family protein;	extracellular
AT3G46750.1	-1.78145	4.20875e-10	3.89868e-08	1547	Unknown	nucleus
AT5G50040.1	-1.7806	2.07663e-06	0.000115011	528	Plant invertase/pectin methylesterase inhibitor superfamily protein;	extracellular
AT1G61563.1	-1.77807	1.08456e-17	1.99168e-15	528	ralf-like 8;Member of a diversely expressed predicted peptide family showing sequence similarity to tobacco Rapid Alkalinization Factor (RALF), and is believed to play an essential role in the physiology of Arabidopsis. Consists of a single exon and is characterized by a conserved C-terminal motif and N-terminal signal peptide.	extracellular
AT1G43640.1	-1.77723	1.08619e-07	7.57979e-06	1594	tubby like protein 5;Member of TLP family	cytosol
AT5G15140.1	-1.77581	1.02946e-13	1.36403e-11	1602	Galactose mutarotase-like superfamily protein;	extracellular
AT5G07430.1	-1.77247	1.64449e-17	2.94251e-15	1329	Pectin lyase-like superfamily protein;	extracellular
AT3G46520.1	-1.76932	1.15194e-10	1.17068e-08	1453	actin-12;Member of actin subclass composed of ACT12 and ACT4. RNA is expressed at very low levels in vegetative organs, low levels in flowers and very high levels in pollen. Expression of an ACT12/GUS fusion was found in vascular tissues, tapetum, developing and mature pollen, the root cap and in a ring of pericycle tissues during lateral root initiation and early development.	cytosol
AT1G67290.1	-1.75513	3.80796e-15	5.5748e-13	2072	glyoxal oxidase-related protein;	plasma membrane
AT3G13390.1	-1.74676	9.67876e-17	1.58301e-14	2125	SKU5 similar 11;	extracellular
AT4G27110.1	-1.74398	0.000101828	0.0036193	2148	COBRA-like protein 11 precursor;	extracellular
AT1G61566.1	-1.74069	5.91629e-17	9.9086e-15	551	ralf-like 9;Member of a diversely expressed predicted peptide family showing sequence similarity to tobacco Rapid Alkalinization Factor (RALF), and is believed to play an essential role in the physiology of Arabidopsis. Consists of a single exon and is characterized by a conserved C-terminal motif and N-terminal signal peptide.	extracellular
AT5G21150.1	-1.7256	1.15854e-15	1.7966e-13	3018	Argonaute family protein;AGO9-dependent sRNA silencing is crucial to specify cell fate in the Arabidopsis ovule. AGO9 is expressed in reproductive companion cells but not in the associated male or female gametes or their precursors. Therefore, AGO9 acts non-cell autonomously to silencing the activity of TEs activity in the female gametophyte.	nucleus
AT5G51950.1	-1.7199	6.15701e-06	0.000309849	1991	Glucose-methanol-choline (GMC) oxidoreductase family protein;	vacuole
AT4G32510.1	-1.71915	2.96133e-08	2.22206e-06	2022	HCO3- transporter family;	plasma membrane
AT1G61860.1	-1.71793	3.92953e-09	3.18855e-07	1392	Protein kinase superfamily protein;	cytosol
AT4G25780.1	-1.71741	2.0379e-10	2.00298e-08	888	CAP (Cysteine-rich secretory proteins, Antigen 5, and Pathogenesis-related 1 protein) superfamily protein;	extracellular
AT4G11030.1	-1.71062	3.06414e-05	0.00127277	2001	AMP-dependent synthetase and ligase family protein;	peroxisome
AT4G04930.1	-1.71027	2.75989e-10	2.65038e-08	1329	fatty acid desaturase family protein;Encodes a sphingolipid delta4-desaturase, involved in sphingolipid biosynthesis. Specifically expressed in floral tissues. Knockout mutants were devoid of sphinga-4,8-dienine in floral tissues.	plasma membrane,endoplasmic reticulum
AT5G35090.1	-1.70862	8.03163e-07	4.72309e-05	675	Unknown	nucleus
ATCG00550.1	-1.70831	2.31431e-05	0.000996913	123	photosystem II reaction center protein J;PSII component	plastid
AT1G07645.1	-1.70732	0.000139753	0.0047047	625	dessication-induced 1VOC superfamily protein;	cytosol
AT2G19000.1	-1.70642	3.06343e-07	1.93755e-05	681	Unknown	extracellular
AT5G41780.1	-1.70038	4.82761e-06	0.000247711	1614	myosin heavy chain-related;	nucleus
AT1G04670.1	-1.67687	1.16715e-06	6.7312e-05	697	Unknown	mitochondrion
AT1G68610.1	-1.67653	3.5674e-08	2.64835e-06	483	PLANT CADMIUM RESISTANCE 11;	plasma membrane
AT3G20520.1	-1.6707	1.51214e-12	1.85127e-10	2324	SHV3-like 3;	plasma membrane
AT3G62640.1	-1.66121	3.18126e-06	0.000168181	612	Protein of unknown function (DUF3511);	cytosol,plasma membrane
AT5G66740.1	-1.65794	9.98851e-05	0.00357452	1113	Protein of unknown function (DUF620);	cytosol
AT1G02790.1	-1.65395	5.75695e-16	9.20014e-14	1658	polygalacturonase 4;encodes a exopolygalacturonase.	extracellular
AT3G17980.1	-1.64765	2.57981e-07	1.69305e-05	1072	Calcium-dependent lipid-binding (CaLB domain) family protein;	cytosol
AT1G04450.1	-1.64588	1.55284e-06	8.69712e-05	905	ROP-interactive CRIB motif-containing protein 3;Encodes a member of a novel protein family that contains contain a CRIB (for Cdc42/Rac-interactive binding) motif required for their specific interaction with GTP-bound Rop1 (plant-specific Rho GTPase). It interacts with Rop1 and is involved in pollen tube growth and function, and exocytosis in the pollen tube tip. The protein most similar to RIC1 (…	plasma membrane
AT5G64790.1	-1.63098	1.27583e-09	1.1037e-07	1672	O-Glycosyl hydrolases family 17 protein;	extracellular
AT2G05935.1	-1.62409	1.59751e-08	1.23409e-06	3954	Unknown	Not defined
AT3G52000.1	-1.62253	1.09164e-05	0.000514718	1510	serine carboxypeptidase-like 36;	vacuole
AT2G13680.1	-1.61913	4.73047e-10	4.34352e-08	5925	callose synthase 5;Responsible for the synthesis of callose deposited at the primary cell wall of meiocytes, tetrads and microspores. Required for exine formation during microgametogenesis and for pollen viability. Highest expression in meiocytes, tetrads, microspores and mature pollen.	mitochondrion
AT4G29880.1	-1.61627	2.9179e-07	1.8831e-05	1122	plant intracellular ras group-related LRR 7;Encodes PIRL7, a member of the Plant Intracellular Ras-group-related LRRs (Leucine rich repeat proteins). PIRLs are a distinct, plant-specific class of intracellular LRRs that likely mediate protein interactions, possibly in the context of signal transduction.	nucleus
AT3G62170.1	-1.61183	8.94162e-15	1.26482e-12	2211	VANGUARD 1 homolog 2;	extracellular
AT4G01470.1	-1.6104	5.12972e-08	3.74184e-06	759	tonoplast intrinsic protein 1;3;Encodes AtTIP1;3, functions as water and urea channels in pollen.	vacuole
AT3G25265.1	-1.61037	6.05507e-07	3.64261e-05	246	low-molecular-weight cysteine-rich 4;Encodes a member of a family of small,secreted, cysteine rich protein with sequence similarity to the PCP (pollen coat protein) gene family.	extracellular
AT1G68110.1	-1.6096	3.99202e-12	4.74846e-10	1433	ENTH/ANTH/VHS superfamily protein;	mitochondrion
AT3G54700.1	-1.60453	1.31958e-07	8.96929e-06	1646	phosphate transporter 1;7;Encodes Pht1;7, a member of the Pht1 family of phosphate transporters which include: Pht1;1/At5g43350, Pht1;2/At5g43370, Pht1;3/At5g43360, Pht1;4/At2g38940, Pht1;5/At2g32830, Pht1;6/At5g43340, Pht1;7/At3g54700, Pht1;8/At1g20860, Pht1;9/At1g76430 (Plant Journal 2002, 31:341).	plasma membrane
AT1G77980.1	-1.59763	0.000488416	0.0133339	1370	AGAMOUS-like 66;Encodes a member of the MIKC (MADS box, Keratin binding domain, and C terminal domain containing )family of transcriptional regulators. AGL66 is expressed in pollen.It forms heterodimers with other MICK family members (AGL104). Involved in late stages of pollen development and pollen tube growth.	nucleus
AT3G58480.1	-1.59	0.000180151	0.00588372	1874	calmodulin-binding family protein;	nucleus
AT3G59845.1	-1.5899	8.66962e-06	0.000419165	1296	Zinc-binding dehydrogenase family protein;	cytosol
AT5G19580.1	-1.58407	5.8638e-15	8.40813e-13	2118	glyoxal oxidase-related protein;	extracellular
AT5G43300.1	-1.5837	2.66257e-06	0.00014273	1532	PLC-like phosphodiesterases superfamily protein;	plasma membrane
AT1G19396.2	-1.58362	8.66962e-06	0.000419165	412	Unknown	extracellular
AT2G18000.2	-1.58118	0.0013767	0.0296209	807	TBP-associated factor 14;	cytosol
AT4G25590.1	-1.57853	3.25359e-09	2.67114e-07	672	actin depolymerizing factor 7;	cytosol
AT1G49920.1	-1.57802	4.03199e-05	0.00162326	2382	MuDR family transposase;	nucleus
AT2G27180.1	-1.57735	5.28101e-09	4.25223e-07	942	Unknown	nucleus
AT5G42230.1	-1.57587	1.47985e-07	9.9616e-06	1693	serine carboxypeptidase-like 41;	extracellular
AT2G25600.1	-1.57049	1.31455e-07	8.96419e-06	3057	Shaker pollen inward K+ channel;Encodes SPIK, a member of the Shaker family potassium ion (K+) channel. This family includes five groups based on phylogenetic analysis (FEBS Letters (2007) 581: 2357): I (inward rectifying channel): AKT1 (AT2G26650), AKT5 (AT4G32500) and SPIK (also known as AKT6, AT2G25600); II (inward rectifying channel): KAT1 (AT5G46240) and KAT2 (AT4G18290); III (weakly inward …	cytosol
AT1G80660.1	-1.56396	5.69222e-07	3.4342e-05	2865	H(+)-ATPase 9;	plasma membrane
AT4G35770.3	-1.56216	1.48155e-06	8.33772e-05	894	Rhodanese/Cell cycle control phosphatase superfamily protein;Senescence-associated gene that is strongly induced by phosphate starvation. Transcripts are differentially regulated at the level of mRNA stability at different times of day. mRNAs are targets of the mRNA degradation pathway mediated by the downstream (DST) instability determinant.	plastid
AT2G45580.1	-1.5609	3.54415e-10	3.34219e-08	1672	cytochrome P450, family 76, subfamily C, polypeptide 3;member of CYP76C	endoplasmic reticulum
AT5G39860.1	-1.55937	3.26803e-09	2.67251e-07	703	basic helix-loop-helix (bHLH) DNA-binding family protein;Encodes PRE1 (PACLOBUTRAZOL RESISTANCE1). PRE1 and IBH1 form a pair of antagonistic HLH/bHLH transcription factors that function downstream of BZR1 to mediate brassinosteroid regulation of cell elongation. BNQ1 is directly and negatively regulated by AP3 and PI in petals.Required for appropriate regulation of flowering time.	nucleus
AT5G24940.1	-1.55838	0.000175543	0.00575116	1344	Protein phosphatase 2C family protein;	nucleus
AT2G27880.1	-1.55587	4.01056e-11	4.32789e-09	3176	Argonaute family protein;	nucleus
AT3G10460.1	-1.54769	9.32862e-05	0.00338466	640	Plant self-incompatibility protein S1 family;	extracellular
AT5G65740.2	-1.54665	0.00189112	0.037598	1161	zinc ion binding;	nucleus
AT1G32910.1	-1.5268	1.08903e-06	6.29802e-05	1395	HXXXD-type acyl-transferase family protein;	cytosol,plasma membrane
AT1G29140.1	-1.52547	1.89316e-13	2.47708e-11	851	Pollen Ole e 1 allergen and extensin family protein;	extracellular
AT3G01600.1	-1.52221	0.000119233	0.00413267	1307	NAC domain containing protein 44;	nucleus
AT1G52680.1	-1.51808	7.64439e-12	8.70542e-10	681	late embryogenesis abundant protein-related / LEA protein-related;	nucleus
AT3G01250.1	-1.51607	0.000298974	0.00884043	801	Unknown	extracellular,endoplasmic reticulum
AT3G05960.1	-1.50813	2.57399e-07	1.69305e-05	1524	sugar transporter 6;Encodes a hexose sugar transporter that is expressed in pollen. STP6 may play a role in providing sugars during late pollen maturation or pollen tube germination.	plasma membrane
AT1G26480.1	-1.50271	1.30022e-07	8.89547e-06	1156	general regulatory factor 12;14-3-3 protein GF14iota (grf12)	nucleus
AT1G65890.1	-1.49433	1.01548e-07	7.1339e-06	1926	acyl activating enzyme 12;	peroxisome
AT5G25340.1	-1.49415	2.98343e-06	0.000158926	1326	Ubiquitin-like superfamily protein;	cytosol
AT1G55570.1	-1.49257	4.7204e-13	6.02571e-11	2088	SKU5 similar 12;	extracellular
AT5G61900.1	-1.49247	8.47934e-05	0.00312526	2071	Calcium-dependent phospholipid-binding Copine family protein;Encodes a plasma-membrane localized, copine-like protein, which is a member of a newly identified class of calcium-dependent, phospholipid binding proteins that are present in a wide range of organisms. Mutants exhibit temperature-sensitive growth defects and increased hypersensitive response where permissive conditions are low temperat…	plasma membrane
AT1G28335.1	-1.4923	1.09881e-05	0.000516934	477	low-molecular-weight cysteine-rich 31;Encodes a member of a family of small,secreted, cysteine rich protein with sequence similarity to the PCP (pollen coat protein) gene family.	extracellular
AT4G14730.1	-1.49166	2.43696e-06	0.000132859	838	Bax inhibitor-1 family protein;	plasma membrane
AT3G61230.1	-1.48883	2.8759e-05	0.00120655	912	GATA type zinc finger transcription factor family protein;	nucleus
AT2G17950.1	-1.48379	2.4844e-06	0.000135093	1232	Homeodomain-like superfamily protein;Homeobox gene controlling the stem cell pool. Expressed in the stem cell organizing center of meristems. Required to keep the stem cells in an undifferentiated state. Regulation of WUS transcription is a central checkpoint in stem cell control. The size of the WUS expression domain controls the size of the stem cell population through WUS indirectly activating…	nucleus
AT2G43010.2	-1.48325	0.000287083	0.00857358	1747	phytochrome interacting factor 4;Isolated as a semidominant mutation defective in red -light responses. Encodes a nuclear localized bHLH protein that interacts with active PhyB protein. Negatively regulates phyB mediated red light responses. Involved in shade avoidance response. Protein abundance is negatively regulated by PhyB.	nucleus
AT3G22100.1	-1.47773	0.00115284	0.0257574	759	basic helix-loop-helix (bHLH) DNA-binding superfamily protein;	nucleus
ATCG00065.1	-1.47549	0.00108432	0.0245144	114	ribosomal protein S12A;chloroplast gene encoding ribosomal protein s12. The gene is located in three distinct loci on the chloroplast genome and is transpliced to make one transcript.	plastid
AT3G52620.1	-1.47089	4.71511e-05	0.00186247	380	Unknown	cytosol
AT4G18190.1	-1.45612	2.8759e-05	0.00120655	1438	purine permease 6;Member of a family of proteins related to PUP1, a purine transporter. May be involved in the transport of purine and purine derivatives such as cytokinins, across the plasma membrane.	plasma membrane
AT1G28305.1	-1.45594	0.000520563	0.0139897	783	Plant self-incompatibility protein S1 family;	extracellular
AT1G03580.1	-1.44762	1.31686e-09	1.13356e-07	1206	Unknown	Not defined
AT5G39310.1	-1.44639	3.51183e-05	0.00143035	891	expansin A24;member of Alpha-Expansin Gene Family. Naming convention from the Expansin Working Group (Kende et al, 2004. Plant Mol Bio)	extracellular
AT1G72060.1	-1.44161	2.87573e-12	3.45996e-10	461	serine-type endopeptidase inhibitors;	extracellular
AT2G40850.1	-1.43294	2.72233e-10	2.62636e-08	2080	phosphoinositide 4-kinase gamma 1;	plasma membrane
AT5G53390.1	-1.42942	1.28836e-06	7.36936e-05	1733	O-acyltransferase (WSD1-like) family protein;	cytosol
AT4G33465.1	-1.42561	9.95098e-05	0.00357331	297	SCR-like 22;Encodes a member of a family of small, secreted, cysteine rich proteins with sequence similarity to SCR (S locus cysteine-rich protein).	extracellular
AT1G52618.1	-1.42407	0.000242479	0.00753161	516	Unknown	nucleus
AT4G01230.1	-1.42406	0.00144712	0.0307881	729	Reticulon family protein;	plasma membrane
AT3G28780.1	-1.42375	4.16183e-11	4.44531e-09	2334	Protein of unknown function (DUF1216);	nucleus
AT3G28917.1	-1.42101	3.44959e-07	2.16219e-05	824	mini zinc finger 2;	mitochondrion
AT2G18470.1	-1.41922	1.12648e-09	9.82617e-08	2016	roline-rich extensin-like receptor kinase 4;Proline-rich extensin-like receptor kinase 4. Functions at an early stage of ABA signalling inhibiting primary root cell elongation by perturbing Ca2+ homeostasis.	plastid
AT2G26610.1	-1.4087	0.00135217	0.0292132	3750	Transducin family protein / WD-40 repeat family protein;	plastid
AT1G18120.1	-1.40868	1.66608e-05	0.000743699	1835	Unknown	Not defined
AT5G46200.1	-1.4083	3.51183e-05	0.00143035	1559	Protein of Unknown Function (DUF239);	extracellular
AT1G48940.1	-1.40619	0.000647471	0.0168174	534	early nodulin-like protein 6;	extracellular
AT3G59480.1	-1.40169	1.20729e-08	9.46611e-07	1221	pfkB-like carbohydrate kinase family protein;	cytosol
AT3G19020.1	-1.39786	1.00763e-11	1.13412e-09	3147	Leucine-rich repeat (LRR) family protein;	extracellular
AT3G18850.3	-1.39464	1.62391e-05	0.000727978	1495	lysophosphatidyl acyltransferase 5;	extracellular,plasma membrane
AT5G15720.1	-1.39352	3.13482e-06	0.000166146	1280	GDSL-motif lipase 7;Contains lipase signature motif and GDSL domain.	extracellular
AT5G24770.2	-1.39168	0.000846375	0.0204885	1508	vegetative storage protein 2;Has acid phosphatase activity dependent on the presence of divalent cations (Mg2+, Co2+, Zn2+, Mn2+) and anti-insect activity. Insects fed with the protein show a retarded development. Induced in response to abscisic acid, jasmonic acid, salt, water deficiency and wounding.	extracellular
AT3G27503.1	-1.38869	0.001927	0.0380225	530	SCR-like 19;Encodes a member of a family of small, secreted, cysteine rich proteins with sequence similarity to SCR (S locus cysteine-rich protein).	extracellular
AT4G39130.1	-1.38825	4.51628e-05	0.0017975	529	Dehydrin family protein;	cytosol
AT3G20865.1	-1.38817	2.64451e-10	2.5631e-08	459	arabinogalactan protein 40;Encodes a putative arabinogalactan-protein (AGP40).	extracellular
AT3G50310.1	-1.38752	4.31728e-05	0.00173146	1371	mitogen-activated protein kinase kinase kinase 20;member of MEKK subfamily	cytosol
AT1G02040.1	-1.38627	0.000213033	0.00670655	975	C2H2-type zinc finger family protein;	nucleus
AT3G46210.4	-1.38526	0.000546366	0.0145339	1064	Ribosomal protein S5 domain 2-like superfamily protein;	cytosol
AT3G28830.1	-1.37952	1.16084e-11	1.29958e-09	1949	Protein of unknown function (DUF1216);	extracellular
AT4G13230.1	-1.37854	1.33219e-08	1.04065e-06	602	Late embryogenesis abundant protein (LEA) family protein;	mitochondrion
AT3G17220.1	-1.37454	1.00896e-05	0.000483353	522	pectin methylesterase inhibitor 2;Pectin methylesterase inhibitor AtPMEI2. Inactivates AtPPME1 in vitro. Localized to Brefeldin A-induced compartments, and was found in FYVE-induced endosomal aggregates.	extracellular
AT5G44630.1	-1.3693	5.58869e-10	5.10913e-08	1699	Terpenoid cyclases/Protein prenyltransferases superfamily protein;Encodes a sesquiterpene synthase involved in generating all of the group B sesquiterpenes found in the Arabidopsis floral volatile blend. Strongly expressed in intrafloral nectaries.	cytosol
AT1G57640.1	-1.3648	0.000258672	0.00789864	4440	Unknown	Not defined
AT5G66020.1	-1.36395	0.00103326	0.0236833	1782	Phosphoinositide phosphatase family protein;Mutants in this gene are unable to express female sterility in response to beta-aminobutyric acid, as wild type plants do. non-consensus AT donor splice site at exon 7, TA donor splice site at exon 10, AT acceptor splice at exon 13.	plasma membrane
AT3G01960.1	-1.36337	0.00110444	0.024835	417	Unknown	mitochondrion
AT2G20700.1	-1.3581	1.88384e-08	1.43412e-06	691	LORELEI-LIKE-GPI ANCHORED PROTEIN 2;	extracellular
AT1G09930.1	-1.3578	1.84328e-05	0.000814113	2205	oligopeptide transporter 2;oligopeptide transporter	plasma membrane
AT2G33670.1	-1.35628	0.000195433	0.00623688	1666	Seven transmembrane MLO family protein;A member of a large family of seven-transmembrane domain proteins specific to plants, homologs of the barley mildew resistance locus o (MLO) protein. The Arabidopsis genome contains 15 genes encoding MLO proteins, with localization in plasma membrane. Phylogenetic analysis revealed four clades of closely-related AtMLO genes. ATMLO5 belongs to the clade III, …	plasma membrane
AT3G56780.1	-1.35244	0.00110444	0.024835	1296	FBD, F-box and Leucine Rich Repeat domains containing protein;	cytosol
AT3G14700.1	-1.35218	0.000246869	0.00764528	979	SART-1 family;	nucleus
AT2G45740.3	-1.34661	0.0014385	0.030667	1133	peroxin 11D;member of the peroxin11 (PEX11) gene family, integral to peroxisome membrane, controls peroxisome proliferation.	peroxisome
AT2G18480.1	-1.34588	0.000704111	0.0178457	1798	Major facilitator superfamily protein;	plasma membrane
AT2G07674.1	-1.34521	0.000327577	0.00949837	756	Unknown conserved protein;	plasma membrane
AT4G10260.1	-1.34506	0.000488517	0.0133339	1084	pfkB-like carbohydrate kinase family protein;	plasma membrane
AT1G22380.1	-1.34336	2.97757e-05	0.00124422	1602	UDP-glucosyl transferase 85A3;Encodes a putative UDP-glucosyl transferase. At1g22380 was initially identified as encoding the protein AAF87154, which has been classified as a bHLH protein (AtbHLH152). Subsequently it has been found that the AAF87154 protein appears to be encoded by the AT1G23970 genomic locus.	plasma membrane
AT4G27980.1	-1.34283	0.000462206	0.0127487	1894	Domain of unknown function (DUF3444);	nucleus
AT1G07128.1	-1.34147	0.00154619	0.0322405	797	Unknown	Not defined
AT3G14380.1	-1.34043	0.000154555	0.00514405	772	Uncharacterised protein family (UPF0497);	plasma membrane
AT1G36150.1	-1.33867	7.71137e-06	0.000376311	771	Bifunctional inhibitor/lipid-transfer protein/seed storage 2S albumin superfamily protein;	extracellular
AT1G71680.1	-1.33233	4.71601e-08	3.4642e-06	1888	Transmembrane amino acid transporter family protein;	vacuole,plasma membrane
AT3G28820.1	-1.33044	4.41755e-07	2.73613e-05	1372	Protein of unknown function (DUF1216);	extracellular,endoplasmic reticulum
AT5G03620.1	-1.32782	5.68557e-07	3.4342e-05	2301	Subtilisin-like serine endopeptidase family protein;	extracellular
AT3G12660.1	-1.31938	0.00015808	0.00523641	768	FASCICLIN-like arabinogalactan protein 14 precursor;fasciclin-like arabinogalactan-protein, family (FLA14)	extracellular
AT1G69940.1	-1.31738	9.90821e-11	1.02181e-08	1353	Pectin lyase-like superfamily protein;Encodes a protein with pectin methylesterase activity. The protein expression was shown to be highly restricted to the pollen grain (no detection in any other tissues or in the pollen grains' surrounding cells of the anthers.	extracellular
AT5G53510.1	-1.31558	7.43355e-05	0.00277422	2226	oligopeptide transporter 9;oligopeptide transporter	plasma membrane
AT1G28330.1	-1.31367	1.21433e-10	1.22393e-08	790	dormancy-associated protein-like 1;dormancy-associated protein (DRM1)	cytosol
AT5G51480.1	-1.30315	8.57497e-06	0.000416513	2266	SKU5 similar 2;	extracellular,plasma membrane
AT3G09930.1	-1.30189	3.24065e-05	0.00133287	1368	GDSL-like Lipase/Acylhydrolase superfamily protein;	extracellular
AT4G00350.1	-1.30038	4.12426e-06	0.000215095	1830	MATE efflux family protein;	plasma membrane
AT3G29370.1	-1.29816	6.53875e-05	0.00250254	520	Unknown	mitochondrion
AT1G67420.2	-1.29479	0.000523474	0.0140319	2873	Zn-dependent exopeptidases superfamily protein;	plasma membrane
AT3G07840.1	-1.29272	0.00173276	0.0351845	1296	Pectin lyase-like superfamily protein;	extracellular
AT5G07410.1	-1.29233	1.59578e-10	1.59084e-08	1401	Pectin lyase-like superfamily protein;	extracellular
AT1G54870.1	-1.29207	1.01446e-05	0.000484879	1243	NAD(P)-binding Rossmann-fold superfamily protein;	plastid
AT1G58180.3	-1.28874	0.0014925	0.0314657	1327	beta carbonic anhydrase 6;	cytosol
AT5G09750.1	-1.28621	0.00223735	0.0429714	675	basic helix-loop-helix (bHLH) DNA-binding superfamily protein;	nucleus
AT1G28270.1	-1.28382	1.41054e-06	7.98096e-05	833	ralf-like 4;Member of a diversely expressed predicted peptide family showing sequence similarity to tobacco Rapid Alkalinization Factor (RALF), and is believed to play an essential role in the physiology of Arabidopsis. Consists of a single exon and is characterized by a conserved C-terminal motif and N-terminal signal peptide.	extracellular
AT1G79800.1	-1.27777	0.00011329	0.00397274	579	early nodulin-like protein 7;	extracellular
AT1G79400.1	-1.27532	0.000467041	0.0128651	2352	cation/H+ exchanger 2;member of Putative Na+/H+ antiporter family	plasma membrane
AT5G39870.1	-1.27469	0.00094907	0.0223245	908	Protein of unknown function (DUF1216);	extracellular,plasma membrane
AT2G15530.3	-1.27351	1.49453e-05	0.000677227	2864	RING/U-box superfamily protein;	nucleus
AT5G19400.3	-1.27231	1.74166e-05	0.000774133	3860	Telomerase activating protein Est1;Encodes SMG7, a protein that possesses an evolutionarily conserved EST1 domain and exhibits strong homology to human SMG6 (EST1A) and SMG7 (EST1C) proteins. SMG7 plays an evolutionarily conserved role in nonsense-mediated RNA decay (NMD). Required for exit from meiosis. Hypomorphic smg7 alleles render mutant plants sterile by causing an unusual cell-cycle arrest…	nucleus
AT3G52080.1	-1.27089	0.00138739	0.0297897	2561	cation/hydrogen exchanger 28;encodes a cation:proton exchanger expressed in pollen	vacuole
AT4G15660.1	-1.27077	1.44332e-05	0.000656867	505	Thioredoxin superfamily protein;	plasma membrane
AT4G28090.1	-1.27062	9.07542e-05	0.00330424	1644	SKU5 similar 10;	extracellular
AT3G27415.1	-1.27029	0.000417855	0.0117578	927	Unknown	cytosol
AT4G31170.3	-1.25914	0.000520335	0.0139897	1800	Protein kinase superfamily protein;	cytosol
AT3G28790.1	-1.25666	4.65534e-10	4.29337e-08	2184	Protein of unknown function (DUF1216);	extracellular
AT1G07540.1	-1.24988	0.000832244	0.0202829	1893	TRF-like 2;Arabidopsis thaliana telomere-binding protein, putative (At1g07540)	nucleus
AT3G18570.1	-1.24873	0.00120274	0.0265886	747	Oleosin family protein;	plasma membrane
AT1G15415.1	-1.24577	1.77018e-06	9.85606e-05	480	The protein encoded by this gene was identified as a part of pollen proteome by mass spec analysis. It has weak homology to LEA (late embryo abundant) proteins. Encodes protein phosphatase 2A (PP2A) B'gamma subunit. Targeted to nucleus and cytosol.	cytosol,nucleus
AT5G09550.1	-1.24458	3.66852e-07	2.29255e-05	1673	GDP dissociation inhibitor family protein / Rab GTPase activator family protein;	cytosol
AT3G14040.1	-1.24381	7.97951e-10	7.01895e-08	1690	Pectin lyase-like superfamily protein;	extracellular
AT1G02090.2	-1.2417	0.00244095	0.0462037	1046	Proteasome component (PCI) domain protein;encodes a phosphoprotein that is a subunit of the COP9 signalosome. Mutants exhibit constitutive photomorphogenic phenotype.	cytosol
AT3G17205.3	-1.2404	0.00163963	0.0336857	3659	ubiquitin protein ligase 6;	nucleus
AT2G36190.1	-1.24023	2.96969e-05	0.00124341	2082	cell wall invertase 4;cwINV4 appears to function as a cell wall-localized invertase (that can catalyze the hydrolysis of sucrose into fructose and glucose) based on the phenotype of cwinv4 mutants. cwINV4 transcripts are expressed at high levels in lateral and median nectaries and this enzyme plays an important role in nectar production.	extracellular
AT1G02620.1	-1.23794	0.00112167	0.0251416	687	Ras-related small GTP-binding family protein;	endoplasmic reticulum
AT1G47980.1	-1.23697	1.62617e-07	1.08326e-05	1148	Unknown	extracellular,plasma membrane
AT1G52580.1	-1.23646	0.000688232	0.017536	1024	RHOMBOID-like protein 5;	plasma membrane
AT1G80940.2	-1.23421	0.00225095	0.0431535	1156	Unknown	nucleus
AT4G35770.1	-1.23174	1.10655e-09	9.69275e-08	890	Rhodanese/Cell cycle control phosphatase superfamily protein;Senescence-associated gene that is strongly induced by phosphate starvation. Transcripts are differentially regulated at the level of mRNA stability at different times of day. mRNAs are targets of the mRNA degradation pathway mediated by the downstream (DST) instability determinant.	plastid
AT5G44300.1	-1.2295	3.03976e-07	1.93196e-05	568	Dormancy/auxin associated family protein;	cytosol
AT3G15540.1	-1.22365	1.35811e-06	7.70518e-05	970	indole-3-acetic acid inducible 19;Primary auxin-responsive gene. Involved in the regulation stamen filaments development.	nucleus
AT3G13270.1	-1.21918	0.000857591	0.0207138	1713	Unknown	Not defined
AT1G53160.1	-1.21069	0.00106723	0.0242327	803	squamosa promoter binding protein-like 4;Encodes a member of the SPL (squamosa-promoter binding protein-like)gene family, a novel gene family encoding DNA binding proteins and putative transcription factors. Contains the SBP-box, which encodes the SBP-domain, required and sufficient for interaction with DNA. It is involved in regulation of flowering and vegetative phase change. Its temporal expre…	nucleus
AT3G07850.1	-1.20752	2.18462e-09	1.8294e-07	1691	Pectin lyase-like superfamily protein;	extracellular
AT1G64160.1	-1.20582	2.65462e-06	0.00014273	830	Disease resistance-responsive (dirigent-like protein) family protein;	extracellular
AT2G07560.1	-1.20208	1.07563e-08	8.46552e-07	3332	H(+)-ATPase 6;	plasma membrane
AT1G67626.1	-1.19973	0.0024239	0.0459641	630	Unknown	Not defined
AT2G21650.1	-1.19932	4.40808e-05	0.0017645	614	Homeodomain-like superfamily protein;RSM1 is a member of a small sub-family of single MYB transcription factors. Analysis of overexpressin lines indicate its involvement during early morphogenesis.	nucleus
AT5G01810.1	-1.19783	1.18741e-06	6.81051e-05	2102	CBL-interacting protein kinase 15;Encodes a CBL-interacting serine/threonine protein kinase, also has similarities to SOS2 kinase.	cytosol
AT5G61720.1	-1.19647	9.82708e-09	7.7928e-07	1403	Protein of unknown function (DUF1216);	plasma membrane,endoplasmic reticulum
AT3G01630.1	-1.19385	0.0009976	0.0231538	1875	Major facilitator superfamily protein;	plasma membrane
AT3G62950.1	-1.18755	3.0264e-06	0.000160806	686	Thioredoxin superfamily protein;	cytosol
AT3G11980.1	-1.18637	6.21844e-07	3.73018e-05	2112	Jojoba acyl CoA reductase-related male sterility protein;Similar to fatty acid reductases.	plastid
AT1G17710.1	-1.18633	1.78754e-05	0.000792843	1095	Pyridoxal phosphate phosphatase-related protein;	cytosol
AT3G07120.1	-1.18382	0.000117195	0.00408914	1264	RING/U-box superfamily protein;	nucleus
AT1G22880.2	-1.18362	0.00087457	0.0210208	1974	cellulase 5;	extracellular
AT4G25040.1	-1.18316	4.95835e-07	3.04408e-05	797	Uncharacterised protein family (UPF0497);	extracellular,plasma membrane
AT1G72960.1	-1.1795	0.000145585	0.00486095	2415	Root hair defective 3 GTP-binding protein (RHD3);	plasma membrane
AT5G63190.1	-1.17935	7.51012e-06	0.000369071	2603	MA3 domain-containing protein;	cytosol
AT2G13570.1	-1.17324	1.59326e-05	0.00071577	648	nuclear factor Y, subunit B7;	nucleus
AT4G32714.1	-1.17249	0.00191345	0.0378262	264	SCR-like 25;Encodes a member of a family of small, secreted, cysteine rich proteins with sequence similarity to SCR (S locus cysteine-rich protein).	extracellular
AT1G22590.1	-1.17173	0.00206738	0.0401862	819	AGAMOUS-like 87;	nucleus
AT4G11760.1	-1.16406	1.24271e-07	8.52987e-06	612	low-molecular-weight cysteine-rich 17;Encodes a member of a family of small,secreted, cysteine rich protein with sequence similarity to the PCP (pollen coat protein) gene family.	extracellular
AT5G34795.1	-1.16249	0.000666598	0.017102	1431	Unknown	Not defined
AT1G27045.1	-1.16006	4.66712e-05	0.001847	1100	Homeobox-leucine zipper protein family;	nucleus
AT2G25890.1	-1.15795	0.000181518	0.00590075	747	Oleosin family protein;	plasma membrane
AT2G26410.1	-1.15537	7.27033e-07	4.3363e-05	1708	IQ-domain 4;	nucleus
AT1G68170.1	-1.15412	0.00152968	0.0319919	1074	nodulin MtN21 /EamA-like transporter family protein;	plasma membrane
AT5G57810.1	-1.14773	0.00087457	0.0210208	1208	tetraspanin15;Member of TETRASPANIN family	plasma membrane
AT5G61120.1	-1.14464	0.000331356	0.0095682	1656	Unknown	cytosol
AT1G07850.1	-1.14398	0.000315035	0.00921124	1626	Protein of unknown function (DUF604);	plasma membrane
AT5G58200.2	-1.14276	6.29093e-05	0.0024299	1041	Calcineurin-like metallo-phosphoesterase superfamily protein;	cytosol
AT5G01450.1	-1.14266	2.59484e-08	1.95406e-06	1904	RING/U-box superfamily protein;	nucleus
AT1G10980.1	-1.14196	0.00220402	0.0424859	1915	Lung seven transmembrane receptor family protein;	plasma membrane
AT4G30180.1	-1.14174	0.000379073	0.0108118	713	sequence-specific DNA binding transcription factors;transcription regulators;	nucleus
AT1G36050.2	-1.14119	0.000399537	0.0112879	1624	Endoplasmic reticulum vesicle transporter protein;	endoplasmic reticulum
AT1G55410.1	-1.13978	0.00042145	0.0118239	2421	Unknown	Not defined
AT4G02430.2	-1.13741	0.000641031	0.0166915	1513	RNA-binding (RRM/RBD/RNP motifs) family protein;	nucleus
AT1G60505.1	-1.13578	0.000160357	0.00529506	1928	Unknown	Not defined
AT4G25950.1	-1.12061	7.92737e-05	0.00294254	400	vacuolar ATP synthase G3;V-ATPase G-subunit like protein	vacuole
AT5G24420.1	-1.11881	3.47046e-08	2.58556e-06	1217	6-phosphogluconolactonase 5;	cytosol
AT1G20150.1	-1.1144	1.33397e-06	7.59136e-05	2343	Subtilisin-like serine endopeptidase family protein;	extracellular
AT1G02070.1	-1.11436	0.000281022	0.00842865	604	Unknown	nucleus
AT4G04077.1	-1.11207	0.000244324	0.00757767	754	Unknown	Not defined
AT1G20132.1	-1.11153	0.00017398	0.00570889	1378	GDSL-like Lipase/Acylhydrolase superfamily protein;	extracellular
AT5G57520.1	-1.11136	1.23642e-05	0.000571401	720	zinc finger protein 2;Encodes a zinc finger protein containing only a single zinc finger.	nucleus
AT4G34510.1	-1.10722	0.000690564	0.0175662	1623	3-ketoacyl-CoA synthase 17;Encodes KCS17, a member of the 3-ketoacyl-CoA synthase family involved in the biosynthesis of VLCFA (very long chain fatty acids).	plasma membrane
AT4G36350.1	-1.10344	7.09298e-05	0.00268035	1401	purple acid phosphatase 25;	extracellular
AT5G38760.1	-1.10281	1.54933e-07	1.03627e-05	509	Late embryogenesis abundant protein (LEA) family protein;	nucleus
AT2G26010.1	-1.10136	4.733e-07	2.92287e-05	495	plant defensin 1.3;Predicted to encode a PR (pathogenesis-related) protein. Belongs to the plant defensin (PDF) family with the following members: At1g75830/PDF1.1, At5g44420/PDF1.2a, At2g26020/PDF1.2b, At5g44430/PDF1.2c, At2g26010/PDF1.3, At1g19610/PDF1.4, At1g55010/PDF1.5, At2g02120/PDF2.1, At2g02100/PDF2.2, At2g02130/PDF2.3, At1g61070/PDF2.4, At5g63660/PDF2.5, At2g02140/PDF2.6, At5g38330/PDF3.…	extracellular
AT4G27652.1	-1.10038	8.08387e-07	4.7405e-05	524	Unknown	extracellular
AT1G04880.1	-1.09939	0.000275744	0.00829412	1587	HMG (high mobility group) box protein with ARID/BRIGHT DNA-binding domain;	nucleus
AT5G51810.1	-1.0983	0.000739613	0.0185333	1400	gibberellin 20 oxidase 2;Encodes gibberellin 20-oxidase. Involved in gibberellin biosynthesis. Up-regulated by far red light in elongating petioles. Not regulated by a circadian clock.	nucleus
AT2G46300.1	-1.09689	6.48286e-05	0.00248569	1171	Late embryogenesis abundant (LEA) hydroxyproline-rich glycoprotein family;	plasma membrane
AT3G28770.1	-1.09578	2.39457e-06	0.000130889	6246	Protein of unknown function (DUF1216);	extracellular
AT5G20250.2	-1.09308	4.79948e-07	2.95521e-05	2737	Raffinose synthase family protein;encodes a member of glycosyl hydrolase family 36. Expression is induced within 3 hours of dark treatment, in senescing leaves and treatment with exogenous photosynthesis inhibitor. Induction of gene expression was suppressed in excised leaves supplied with sugar. The authors suggest that the gene's expression pattern is responding to the level of sugar in the cel…	cytosol
AT2G26695.1	-1.09199	0.000106429	0.00376367	654	Ran BP2/NZF zinc finger-like superfamily protein;	extracellular
AT2G41415.1	-1.09135	6.97351e-05	0.00264821	579	Maternally expressed gene (MEG) family protein;Encodes a Maternally expressed gene (MEG) family protein	extracellular
AT3G28980.1	-1.08797	7.74286e-08	5.55126e-06	1628	Protein of unknown function (DUF1216);	extracellular
AT5G65080.1	-1.08743	0.000948024	0.0223245	1018	K-box region and MADS-box transcription factor family protein ;Is upregulated during vernalization and regulates flowering time. Encodes MADS-domain protein. Two variants encoding proteins of 198 and 184 amino acids have been reported.	nucleus
AT2G19330.1	-1.08615	0.00101039	0.0233029	1143	plant intracellular ras group-related LRR 6;Encodes PIRL6, a member of the Plant Intracellular Ras-group-related LRRs (Leucine rich repeat proteins). PIRLs are a distinct, plant-specific class of intracellular LRRs that likely mediate protein interactions, possibly in the context of signal transduction.	nucleus
AT3G28840.1	-1.08184	3.69452e-07	2.30193e-05	1448	Protein of unknown function (DUF1216);	extracellular
AT3G11480.1	-1.0809	6.96319e-06	0.000346843	1424	S-adenosyl-L-methionine-dependent methyltransferases superfamily protein;The gene encodes a SABATH methyltransferase that methylates both salicylic acid and benzoic acid. It is highly expressed in flowers, induced by biotic and abiotic stress and thought to be involved in direct defense mechanism.	cytosol,plasma membrane
AT3G21320.1	-1.0801	1.3525e-05	0.000616873	2419	Unknown	nucleus
AT5G46795.1	-1.07824	0.00200083	0.0390741	675	microspore-specific promoter 2;	nucleus
AT1G50310.1	-1.07653	7.03533e-06	0.000349016	1554	sugar transporter 9;	plasma membrane
AT4G16590.1	-1.07572	2.70938e-07	1.76701e-05	1907	cellulose synthase-like A01;encodes a gene similar to cellulose synthase	extracellular
AT5G19530.1	-1.07178	5.60255e-07	3.39969e-05	1358	S-adenosyl-L-methionine-dependent methyltransferases superfamily protein;Encodes a spermine synthase. Required for internode elongation and vascular development, specifically in the mechanism that defines the boundaries between veins and nonvein regions. This mechanism may be mediated by polar auxin transport. Though ACL5 has been shown to function as a spermine synthase in E. coli, an ACL5 knock…	cytosol
AT1G68750.1	-1.06919	0.000660944	0.0170405	3102	phosphoenolpyruvate carboxylase 4;Encodes one of four Arabidopsis phosphoenolpyruvate (PEP) carboxylase proteins. But, it is more similar to bacterial PEP carboxylase than plant PEP carboxylase. Efforts to express this enzyme and to demonstrate its enzymatic activity in E.coli failed.	cytosol
AT1G67990.1	-1.06644	6.95722e-06	0.000346843	859	S-adenosyl-L-methionine-dependent methyltransferases superfamily protein;Encodes a tapetum-specific O-methyltransferase. In vitro enzyme assay indicated activity with caffeoyl-CoA, caffeoyl glucose, chlorogenic acid and polyamine conjugates. RNAi mutants had impaired silique development and seed setting.	cytosol
AT2G42900.1	-1.06468	4.55953e-05	0.00181127	925	Plant basic secretory protein (BSP) family protein;	plasma membrane
AT2G41100.1	-1.06431	1.028e-05	0.000488984	1237	Calcium-binding EF hand family protein;encodes a calmodulin-like protein, with six potential calcium binding domains. Calcium binding shown by Ca(2+)-specific shift in electrophoretic mobility. Expression induced by touch and darkness. Expression may also be developmentally controlled. Expression in growing regions of roots, vascular tissue, root/shoot junctions, trichomes, branch points of the s…	cytosol
AT2G46330.1	-1.06421	2.14965e-06	0.000118118	590	arabinogalactan protein 16;Encodes arabinogalactan protein (AGP16).	extracellular
AT1G01280.1	-1.06236	5.86359e-05	0.00227744	1602	cytochrome P450, family 703, subfamily A, polypeptide 2;member of CYP703A CYP703A2 is expressed specifically in anthers of land plants, catalyzing the in-chain hydroxylation at the C-7 position of medium-chain saturated fatty acids (lauric acid in-chain hydroxylase) which is involved in pollen development (sporopollenin synthesis).	endoplasmic reticulum
AT5G10210.1	-1.06145	3.40797e-06	0.000179261	997	Unknown	cytosol
AT1G05450.2	-1.05942	0.000130148	0.00446662	839	Bifunctional inhibitor/lipid-transfer protein/seed storage 2S albumin superfamily protein;Encodes a Protease inhibitor/seed storage/LTP family protein	extracellular
AT5G44430.1	-1.05674	5.23473e-07	3.19502e-05	453	plant defensin 1.2C;Predicted to encode a PR (pathogenesis-related) protein. Belongs to the plant defensin (PDF) family with the following members: At1g75830/PDF1.1, At5g44420/PDF1.2a, At2g26020/PDF1.2b, At5g44430/PDF1.2c, At2g26010/PDF1.3, At1g19610/PDF1.4, At1g55010/PDF1.5, At2g02120/PDF2.1, At2g02100/PDF2.2, At2g02130/PDF2.3, At1g61070/PDF2.4, At5g63660/PDF2.5, At2g02140/PDF2.6, At5g38330/PDF3…	extracellular
AT1G80660.2	-1.05617	1.17563e-06	6.7615e-05	3288	H(+)-ATPase 9;	plasma membrane
AT1G15460.1	-1.04924	4.13031e-06	0.000215095	2352	HCO3- transporter family;Encodes a efflux-type boron transporter. Over-expression improved plant growth under B toxic conditions.	plasma membrane
AT3G07830.1	-1.04883	0.000321721	0.00934789	1460	Pectin lyase-like superfamily protein;	extracellular
AT3G46110.1	-1.04341	0.00190457	0.0376895	1302	Domain of unknown function (DUF966);	nucleus
AT3G15280.1	-1.03921	0.000507964	0.0137393	652	Unknown	mitochondrion
AT3G21680.1	-1.03844	0.00177392	0.0357774	360	Unknown	nucleus
AT3G29030.1	-1.03507	5.57991e-07	3.3958e-05	1288	expansin A5;Encodes an expansin. Naming convention from the Expansin Working Group (Kende et al, 2004. Plant Mol Bio)	extracellular
AT1G49210.1	-1.03221	3.75984e-05	0.00152248	876	RING/U-box superfamily protein;	nucleus
AT5G28610.1	-1.03002	0.000381682	0.0108567	488	Unknown	nucleus
AT4G18970.1	-1.02792	0.000153393	0.00511352	1392	GDSL-like Lipase/Acylhydrolase superfamily protein;	extracellular
AT2G26020.1	-1.02679	2.1208e-06	0.000117147	274	plant defensin 1.2b;Predicted to encode a PR (pathogenesis-related) protein. Belongs to the plant defensin (PDF) family with the following members: At1g75830/PDF1.1, At5g44420/PDF1.2a, At2g26020/PDF1.2b, At5g44430/PDF1.2c, At2g26010/PDF1.3, At1g19610/PDF1.4, At1g55010/PDF1.5, At2g02120/PDF2.1, At2g02100/PDF2.2, At2g02130/PDF2.3, At1g61070/PDF2.4, At5g63660/PDF2.5, At2g02140/PDF2.6, At5g38330/PDF3…	extracellular
AT5G07420.1	-1.02069	1.24688e-05	0.000574967	1321	Pectin lyase-like superfamily protein;	extracellular
AT1G15430.1	-1.01974	0.000592807	0.015591	1136	Protein of unknown function (DUF1644);	nucleus
AT5G25550.1	-1.01907	0.000774449	0.0193013	1302	Leucine-rich repeat (LRR) family protein;	extracellular
AT5G22200.1	-1.0176	0.00247441	0.0467516	633	Late embryogenesis abundant (LEA) hydroxyproline-rich glycoprotein family;	plasma membrane
AT4G25860.1	-1.01567	0.000420856	0.0118239	1271	OSBP(oxysterol binding protein)-related protein 4A;	cytosol
AT3G21970.1	-1.01266	0.000321941	0.00934789	916	Domain of unknown function (DUF26);	plasma membrane
AT2G18130.1	-1.01234	0.00116796	0.0260396	1326	purple acid phosphatase 11;	extracellular
AT4G02650.1	-1.01217	2.3853e-05	0.00102119	2032	ENTH/ANTH/VHS superfamily protein;	cytosol
AT4G22545.1	-1.00753	0.000218393	0.00685466	853	Unknown	Not defined
AT1G72260.1	-1.0071	8.37568e-07	4.8979e-05	861	thionin 2.1;Encodes a thionin which is a cysteine rich protein having antimicrobial properties. Thi2.1 is expressed in response to a variety of pathogens and induced by ethylene and jasmonic acid. Belongs to the plant thionin (PR-13) family with the following members: At1g66100, At5g36910, At1g72260, At2g15010, At1g12663, At1g12660.	extracellular
AT3G08560.1	-1.00024	0.000100534	0.00358834	708	vacuolar H+-ATPase subunit E isoform 2;	nucleus
AT4G28560.1	-0.987666	0.00094622	0.0223076	1353	ROP-interactive CRIB motif-containing protein 7;encodes a member of a novel protein family that contains contain a CRIB (for Cdc42/Rac-interactive binding) motif required for their specific interaction with GTP-bound Rop1 (plant-specific Rho GTPase). Most similar to RIC6 and RIC8 (subfamily group II). Gene is expressed in all tissues examined.	extracellular
AT4G31620.1	-0.987442	8.63285e-05	0.00316513	1809	Transcriptional factor B3 family protein;	nucleus
AT3G21990.1	-0.986817	0.00031496	0.00921124	937	Domain of unknown function (DUF26);	extracellular
AT1G02813.1	-0.985577	0.000388207	0.0110124	612	Protein of unknown function, DUF538;	extracellular
AT1G22760.1	-0.981063	4.62821e-06	0.000239831	2473	poly(A) binding protein 3;Putative poly(A) binding protein May there fore function in posttranscriptional regulation, including mRNA turnover and translational initiation. Expression detected only in floral organs.	nucleus
AT2G46210.1	-0.978243	1.02808e-05	0.000488984	1658	Fatty acid/sphingolipid desaturase;	cytosol,plasma membrane
AT2G19070.1	-0.978126	7.06611e-06	0.000349714	1530	spermidine hydroxycinnamoyl transferase;encodes a protein whose sequence is similar to anthranilate N-hydroxycinnamoyl/benzoyltransferase from Dianthus caryophyllus (gi:2239091)	cytosol
AT1G19396.3	-0.976843	0.000706269	0.017863	476	Unknown	extracellular,plasma membrane
AT5G14870.1	-0.975034	0.000505122	0.0136978	2298	cyclic nucleotide-gated channel 18;Encodes a member of the cyclic nucleotide gated channel family that is asymmetrically localized to the plasma membrane at the growing tip of the pollen tube and is involved in pollen tube growth. It likely directly transduces a cNMP signal into an ion flux that can produce a localized signal capable of regulating the pollen tip-growth machinery.	plasma membrane
AT3G46210.1	-0.972716	0.00102249	0.0234971	1062	Ribosomal protein S5 domain 2-like superfamily protein;	cytosol
AT3G19090.1	-0.972451	6.66644e-05	0.00254675	1368	RNA-binding protein;	nucleus
AT1G01240.1	-0.968782	0.00118489	0.026361	1288	Unknown	mitochondrion
AT4G12870.1	-0.967341	2.337e-05	0.00100256	795	Gamma interferon responsive lysosomal thiol (GILT) reductase family protein;	extracellular
AT4G13560.1	-0.961806	1.9123e-05	0.00083753	605	Late embryogenesis abundant protein (LEA) family protein;	nucleus
AT2G20880.1	-0.961394	7.64873e-06	0.000375003	1291	Integrase-type DNA-binding superfamily protein;	nucleus
AT1G66100.1	-0.961007	1.86754e-05	0.000823094	674	Plant thionin;Predicted to encode a PR (pathogenesis-related) protein. Belongs to the plant thionin (PR-13) family with the following members: At1g66100, At5g36910, At1g72260, At2g15010, At1g12663, At1g12660.	extracellular
AT1G57610.1	-0.959214	0.00149748	0.031539	1340	Protein of unknown function (DUF607);	mitochondrion
AT5G36260.1	-0.958066	0.00100302	0.0232539	1716	Eukaryotic aspartyl protease family protein;	extracellular
AT2G47640.2	-0.94841	0.000372028	0.0106545	641	Small nuclear ribonucleoprotein family protein;	nucleus
AT3G56790.1	-0.947678	0.00197456	0.0387054	621	RNA splicing factor-related;	nucleus
AT3G18360.1	-0.945702	0.000189336	0.00608871	858	VQ motif-containing protein;	nucleus
AT1G47400.1	-0.944629	0.000384699	0.0109277	470	Unknown	plasma membrane
AT4G04223.1	-0.944095	9.96838e-05	0.00357343	549	Unknown	Not defined
AT1G33770.1	-0.941174	4.89416e-05	0.00192313	1845	Protein kinase superfamily protein;	nucleus
AT1G04540.1	-0.941154	1.34795e-05	0.000616143	1806	Calcium-dependent lipid-binding (CaLB domain) family protein;	plasma membrane
AT2G18420.1	-0.940879	0.00174242	0.0353464	565	Gibberellin-regulated family protein;Encodes a Gibberellin-regulated GASA/GAST/Snakin family protein	extracellular
AT1G66850.1	-0.936321	3.38276e-05	0.00138317	477	Bifunctional inhibitor/lipid-transfer protein/seed storage 2S albumin superfamily protein;	extracellular
AT4G08460.2	-0.934807	0.00129943	0.028337	1148	Protein of unknown function (DUF1644);	nucleus
AT1G06990.1	-0.934608	0.000665891	0.017102	1232	GDSL-like Lipase/Acylhydrolase superfamily protein;	extracellular
AT3G13220.1	-0.928143	0.00202579	0.0395247	2058	ABC-2 type transporter family protein;Encodes a ATP-binding cassette transporter G26 (ABCG26) involved in tapetal cell and pollen development. Required for male fertility and pollen exine formation.	plasma membrane
AT2G33880.1	-0.924328	3.99568e-05	0.00161175	1527	homeobox-3;Encodes a protein with similarity to WUS type homeodomain protein. Required for meristem growth and development and acts through positive regulation of WUS. Loss of function phenotypes include embryo lethality, hyponastic cotyledons, reduced root development and smaller meristems. Phenotypes can be rescued by addition of sucrose in the growth media. Overexpression can partially rescue …	nucleus
AT3G11930.4	-0.92271	0.000512712	0.0138142	1019	Adenine nucleotide alpha hydrolases-like superfamily protein;	nucleus
AT5G59290.1	-0.912452	1.09143e-05	0.000514718	1459	UDP-glucuronic acid decarboxylase 3;Encodes an isoform of UDP-glucuronic acid decarboxylase, which is predicted to be cytosolic by PSORT. This enzyme produces UDP-xylose, which is a substrate for many cell wall carbohydrates including hemicellulose and pectin. UDP-xylose is also known to feedback regulate several cell wall biosynthetic enzymes.	extracellular
AT3G17120.1	-0.909897	0.00230248	0.0440205	1661	Unknown	nucleus
AT3G57800.2	-0.907778	1.92738e-05	0.000842376	1765	basic helix-loop-helix (bHLH) DNA-binding superfamily protein;	nucleus
AT5G56100.1	-0.907453	0.000142129	0.00476076	637	glycine-rich protein / oleosin;	vacuole,extracellular
AT1G52270.1	-0.907422	0.000512712	0.0138142	678	Unknown	mitochondrion
AT3G20200.1	-0.907302	0.000352409	0.0101203	2854	Protein kinase protein with adenine nucleotide alpha hydrolases-like domain;	cytosol
AT3G29776.1	-0.906124	0.000391567	0.0110926	4477	Unknown	Not defined
AT3G13750.1	-0.903926	5.4627e-06	0.000278252	3313	beta galactosidase 1;beta-galactosidase, glycosyl hydrolase family 35	extracellular
AT1G56060.1	-0.903332	0.00026608	0.00807301	436	Unknown	cytosol
AT4G21323.1	-0.890086	0.00257628	0.048285	2412	Subtilase family protein;	extracellular
AT4G21730.1	-0.889351	0.00150257	0.0315858	595	Unknown	Not defined
AT5G57655.1	-0.889162	0.00138576	0.0297852	1863	xylose isomerase family protein;	extracellular
AT5G38120.1	-0.888927	0.000273565	0.00826418	1729	AMP-dependent synthetase and ligase family protein;	peroxisome
AT5G18850.1	-0.888039	2.70111e-05	0.00114469	667	Unknown	extracellular
AT3G59455.1	-0.885934	0.000380835	0.0108473	574	Bifunctional inhibitor/lipid-transfer protein/seed storage 2S albumin superfamily protein;Encodes a Protease inhibitor/seed storage/LTP family protein	extracellular
AT5G65570.1	-0.88569	0.00103851	0.0236833	2217	Tetratricopeptide repeat (TPR)-like superfamily protein;	cytosol
AT4G14905.1	-0.883555	0.00185864	0.0370224	1404	Galactose oxidase/kelch repeat superfamily protein;	plastid
AT5G20250.4	-0.883555	1.73338e-05	0.000772094	2753	Raffinose synthase family protein;encodes a member of glycosyl hydrolase family 36. Expression is induced within 3 hours of dark treatment, in senescing leaves and treatment with exogenous photosynthesis inhibitor. Induction of gene expression was suppressed in excised leaves supplied with sugar. The authors suggest that the gene's expression pattern is responding to the level of sugar in the cel…	plastid
AT4G19380.1	-0.882937	0.00215994	0.0417528	2367	Long-chain fatty alcohol dehydrogenase family protein;	cytosol
AT2G31425.1	-0.882626	0.000259201	0.00789864	736	Plant invertase/pectin methylesterase inhibitor superfamily protein;	extracellular
AT1G54280.1	-0.882537	0.000912184	0.0216025	4199	ATPase E1-E2 type family protein / haloacid dehalogenase-like hydrolase family protein;	mitochondrion
AT5G62850.1	-0.882228	6.68425e-05	0.0025489	989	Nodulin MtN3 family protein;Encodes a protein that is expressed in vegetative cells of pollen.	plasma membrane
AT4G14080.1	-0.881594	2.98565e-05	0.00124511	1663	O-Glycosyl hydrolases family 17 protein;	extracellular
AT5G59810.1	-0.875766	0.000125308	0.00432179	2587	Subtilase family protein;	mitochondrion
AT5G45095.1	-0.873987	0.00173215	0.0351845	1683	Unknown	plasma membrane
AT3G28740.1	-0.868209	0.000406449	0.0114677	1597	Cytochrome P450 superfamily protein;Encodes a member of the cytochrome p450 family. Expression is upregulated in response to cis-jasmonate treatment. Overexpression induces synthesis of volatile compounds that affect chemical ecology and insect interactions.	endoplasmic reticulum
AT1G05490.1	-0.867476	0.000133168	0.00454791	4600	chromatin remodeling 31;	nucleus
AT5G63905.1	-0.864931	0.00120023	0.0265612	511	Unknown	nucleus
AT5G34871.1	-0.862454	0.000257942	0.00789864	398	Unknown	Not defined
AT4G08670.1	-0.861882	4.65316e-05	0.00184496	693	Bifunctional inhibitor/lipid-transfer protein/seed storage 2S albumin superfamily protein;	extracellular
AT4G13510.1	-0.861869	1.52143e-05	0.000686449	1736	ammonium transporter 1;1;Encodes a plasma membrane localized ammonium transporter. Contains a cytosolic trans-activation domain essential for ammonium uptake.	plasma membrane
AT2G30600.3	-0.857666	0.00170072	0.0348041	2704	BTB/POZ domain-containing protein;	cytosol
AT2G40740.1	-0.856533	0.000914243	0.0216268	880	WRKY DNA-binding protein 55;member of WRKY Transcription Factor; Group III	nucleus
AT4G34410.1	-0.852812	0.000298881	0.00884043	1385	redox responsive transcription factor 1;encodes a member of the ERF (ethylene response factor) subfamily B-3 of ERF/AP2 transcription factor family. The protein contains one AP2 domain. There are 18 members in this subfamily including ATERF-1, ATERF-2, AND ATERF-5.	nucleus
AT4G34850.1	-0.852104	0.000444846	0.0123186	1324	Chalcone and stilbene synthase family protein;	cytosol
AT2G33690.1	-0.851544	0.000718244	0.0180944	390	Late embryogenesis abundant protein, group 6;	nucleus
AT5G13380.1	-0.845508	0.000162414	0.00535455	2034	Auxin-responsive GH3 family protein;	cytosol
AT1G26310.1	-0.845044	0.00141533	0.0302037	1038	K-box region and MADS-box transcription factor family protein ;Floral homeotic gene encoding a MADS domain protein homologous to AP1. Enhances the flower to shoot transformation in ap1 mutants.	nucleus
AT2G40610.1	-0.843748	2.84287e-05	0.00119749	1105	expansin A8;member of Alpha-Expansin Gene Family. Naming convention from the Expansin Working Group (Kende et al, 2004. Plant Mol Bio). Involved in the formation of nematode-induced syncytia in roots of Arabidopsis thaliana.	extracellular
AT4G23400.1	-0.842842	2.43301e-05	0.00103737	1129	plasma membrane intrinsic protein 1;5;	plasma membrane
AT1G11080.1	-0.841692	0.00209673	0.0406813	1943	serine carboxypeptidase-like 31;	extracellular
AT1G28330.2	-0.839646	3.2922e-05	0.00135142	878	dormancy-associated protein-like 1;dormancy-associated protein (DRM1)	cytosol
AT5G64750.1	-0.838835	0.000219105	0.00686672	1581	Integrase-type DNA-binding superfamily protein;Encodes a putative transcription factor containing an AP2 domain. Is a member of the ERF (ethylene response factor) subfamily B-4 of ERF/AP2 transcription factor family. Expressed in response to ABA, osmotic stress, sugar stress and drought. Mutants are hypersensitive to these stresses. May be involved in regulation of ABA mediated stress response.	nucleus
AT1G80190.1	-0.838591	0.000188972	0.00608634	1437	partner of SLD five 1;Similar to the PSF1 component of GINS complex, which in other organism was shown to be involved in the initiation of DNA replication.	cytosol
AT2G32870.1	-0.837471	6.8087e-05	0.00259164	1622	TRAF-like family protein;	cytosol
AT4G32460.1	-0.837231	0.00139925	0.0299216	1489	Protein of unknown function, DUF642;	extracellular,plasma membrane
AT5G44420.1	-0.836979	3.10407e-05	0.00128681	438	plant defensin 1.2;Encodes an ethylene- and jasmonate-responsive plant defensin. mRNA levels are not responsive to salicylic acid treatment; although jasmonate and salicylic acid can act synergistically to enhance the expression of this gene. Belongs to the plant defensin (PDF) family with the following members: At1g75830/PDF1.1, At5g44420/PDF1.2a, At2g26020/PDF1.2b, At5g44430/PDF1.2c, At2g26010/…	extracellular
AT5G42060.1	-0.83433	0.000910694	0.0215916	568	DEK, chromatin associated protein;	cytosol
AT1G75030.1	-0.832038	0.000158652	0.00524706	909	thaumatin-like protein 3;encodes a PR5-like protein	extracellular
AT3G29670.1	-0.828361	0.000127722	0.00439058	1479	HXXXD-type acyl-transferase family protein;	cytosol
AT5G16920.1	-0.827312	0.000103848	0.0036786	1118	Fasciclin-like arabinogalactan family protein;	extracellular
AT3G15830.1	-0.822051	0.0008185	0.0200647	988	phosphatidic acid phosphatase-related / PAP2-related;	plasma membrane
AT2G33460.1	-0.820985	0.000452507	0.0125142	851	ROP-interactive CRIB motif-containing protein 1;encodes a member of a novel protein family that contains contain a CRIB (for Cdc42/Rac-interactive binding) motif required for their specific interaction with GTP-bound Rop1 (plant-specific Rho GTPase). Interacts with Rop1 and is involved in pollen tube growth and function. Protein most similar to RIC3(family subgroup III). RIC1 is localized to the …	plasma membrane
AT5G14920.1	-0.820812	4.1068e-05	0.00165021	1166	Gibberellin-regulated family protein;	extracellular
AT1G07280.1	-0.820225	0.00211422	0.0409508	2090	Tetratricopeptide repeat (TPR)-like superfamily protein;	plastid
AT5G59580.1	-0.818622	0.000857838	0.0207138	1522	UDP-glucosyl transferase 76E1;	cytosol,plasma membrane
AT4G14368.1	-0.817924	0.002323	0.0443722	3430	Regulator of chromosome condensation (RCC1) family protein;	nucleus
AT3G42640.1	-0.81651	7.36409e-05	0.00276781	2995	H(+)-ATPase 8;	plasma membrane
AT3G28600.1	-0.81532	0.000898585	0.0214015	1559	P-loop containing nucleoside triphosphate hydrolases superfamily protein;	plasma membrane
AT5G47630.1	-0.8106	0.00247823	0.0467516	640	mitochondrial acyl carrier protein 3;Encodes a member of the mitochondrial acyl carrier protein (ACP) family. Its role is currently obscure as it is weakly expressed and has not yet been identified by mitochondrial proteome analysis.	mitochondrion
AT5G64830.1	-0.80994	0.00139767	0.0299184	1528	programmed cell death 2 C-terminal domain-containing protein;	nucleus
AT4G15700.1	-0.807002	0.000363005	0.0104103	500	Thioredoxin superfamily protein;	cytosol,plasma membrane
AT1G18280.1	-0.805233	0.000203078	0.00644021	770	Bifunctional inhibitor/lipid-transfer protein/seed storage 2S albumin superfamily protein;	extracellular
AT4G01080.1	-0.804039	0.000111777	0.00392626	1583	TRICHOME BIREFRINGENCE-LIKE 26;Encodes a member of the TBL (TRICHOME BIREFRINGENCE-LIKE) gene family containing a plant-specific DUF231 (domain of unknown function) domain. TBL gene family has 46 members, two of which (TBR/AT5G06700 and TBL3/AT5G01360) have been shown to be involved in the synthesis and deposition of secondary wall cellulose, presumably by influencing the esterification state of …	plasma membrane
AT1G69500.1	-0.803035	0.00107089	0.0242894	1743	cytochrome P450, family 704, subfamily B, polypeptide 1;Encodes a cytochrome P450, designated CYP704B1. Expressed in the developing anthers. Essential for pollen exine development. Mutations in CYP704B1 result in impaired pollen walls that lack a normal exine layer and exhibit a characteristic striped surface, termed zebra phenotype. Heterologous expression of CYP704B1 in yeast cells demonstrated…	endoplasmic reticulum
AT2G14247.1	-0.800304	0.000335927	0.00968681	488	Expressed protein;	plastid
AT5G63160.1	-0.799293	7.85e-05	0.002919	1406	BTB and TAZ domain protein 1;BTB and TAZ domain protein. Short-lived nuclear-cytoplasmic protein targeted for degradation by the 26S proteosome pathway. Acts redundantly with BT2 and BT3 during female gametophyte development.	cytosol,nucleus
AT5G24105.1	-0.798706	0.00171645	0.0350809	576	arabinogalactan protein 41;Encodes a putative arabinogalactan-protein (AGP41).	extracellular
AT1G67105.1	-0.79755	0.000126417	0.00435286	786	Unknown	Not defined
AT3G22415.1	-0.796274	0.00104796	0.0238606	382	Unknown	extracellular
AT1G11185.1	-0.795413	0.000254777	0.00782077	526	Unknown	Not defined
AT5G52310.1	-0.793808	8.42603e-05	0.00311659	2500	low-temperature-responsive protein 78 (LTI78) / desiccation-responsive protein 29A (RD29A);cold regulated gene, the 5' region of cor78 has cis-acting regulatory elements that can impart cold-regulated gene expression	nucleus
AT1G56170.1	-0.791716	0.000274644	0.00828483	812	nuclear factor Y, subunit C2;Encodes a protein with similarity to a subunit of the CCAAT promoter motif binding complex of yeast.One of two members of this class (HAP5B) and expressed in vegetative and reproductive tissues	nucleus
AT1G52190.1	-0.791487	9.50385e-05	0.00344227	2284	Major facilitator superfamily protein;	plasma membrane
AT1G78970.1	-0.787571	0.00136864	0.0295386	2642	lupeol synthase 1;Lupeol synthase. Converts oxidosqualene to multiple triterpene alcohols and a triterpene diols. This conversion proceeds through the formation of a 17&#946;-dammarenyl cation.	cytosol
AT2G37900.1	-0.787347	0.000190497	0.00610727	1728	Major facilitator superfamily protein;	vacuole
AT3G51590.1	-0.787051	0.000132015	0.0045159	544	lipid transfer protein 12;Encodes a member of the lipid transfer protein family. Proteins of this family are generally small (~9 kD), basic, expressed abundantly and contain eight Cys residues. The proteins can bind fatty acids and acylCoA esters and can transfer several different phospholipids. They are localized to the cell wall. The LTP12 promoter is active exclusively in the tapetum during th…	extracellular
AT5G24780.1	-0.784846	9.52545e-05	0.00344413	1074	vegetative storage protein 1;encodes an acid phosphatase similar to soybean vegetative storage proteins. Gene expression is induced by wounding and jasmonic acid.	extracellular
AT1G03170.1	-0.784548	0.00118831	0.0264089	1053	Protein of unknown function (DUF3049);	nucleus
AT4G39480.1	-0.782953	0.000210976	0.00665179	1952	cytochrome P450, family 96, subfamily A, polypeptide 9;member of CYP96A	endoplasmic reticulum
AT1G29400.2	-0.781435	0.00094336	0.0222652	3029	MEI2-like protein 5;A member of mei2-like gene family, predominantly plant-based family of genes encoding RNA binding proteins with characteristic presence of a highly conserved RNA binding motif first described in the mei2 gene of the fission yeast S. pombe. In silico analyses reveal nine mei2 -like genes in A. thaliana. They were grouped into four distinct clades, based on overall sequence simi…	nucleus
AT1G78460.1	-0.780253	8.84137e-05	0.00323026	918	SOUL heme-binding family protein;	extracellular
AT5G56870.1	-0.780177	8.87953e-05	0.00323855	2502	beta-galactosidase 4;	extracellular
AT1G13130.1	-0.778918	0.0019566	0.0384254	1786	Cellulase (glycosyl hydrolase family 5) protein;	extracellular
AT1G74150.1	-0.7771	0.000953599	0.0223557	1710	Galactose oxidase/kelch repeat superfamily protein;	cytosol
AT5G14410.1	-0.776446	0.000807184	0.0198805	564	Unknown	cytosol
AT5G39740.1	-0.77584	9.85357e-05	0.00354441	1254	ribosomal protein L5 B;Encodes a ribosomal protein RPL5B that is involved in ribosome biogenesis and plays a role in organ size control by promoting cell proliferation and preventing compensation in normal leaf development.	cytosol
AT3G23550.1	-0.775753	0.000156661	0.00519763	1620	MATE efflux family protein;	plasma membrane
AT2G35940.1	-0.773304	0.00159662	0.0330616	2706	BEL1-like homeodomain 1;Encodes a member of the BEL-like homeodomain protein family. Ecotopic expression in the embryo sac leads to defects in nuclear migration and cellularization and embryo sacs with multiple egg cells. Loss of function alleles have no female gametophyte defects. The ecotopic expression phenotype requires KNAT3 because it can be suppressed by loss of KNAT3 function alleles. Loc…	nucleus
AT4G18120.1	-0.773279	0.000376591	0.0107557	2724	MEI2-like 3;A member of mei2-like gene family, predominantly plant-based family of genes encoding RNA binding proteins with characteristic presence of a highly conserved RNA binding motif first described in the mei2 gene of the fission yeast S. pombe. In silico analyses reveal nine mei2 -like genes in A. thaliana. They were grouped into four distinct clades, based on overall sequence similarity a…	nucleus
AT5G20710.1	-0.769843	0.000444532	0.0123186	2750	beta-galactosidase 7;	extracellular
AT1G78450.1	-0.769589	0.000263978	0.00802087	859	SOUL heme-binding family protein;	extracellular
AT3G51070.1	-0.769181	0.000775413	0.0193023	2688	S-adenosyl-L-methionine-dependent methyltransferases superfamily protein;	plasma membrane
AT1G80170.1	-0.768365	0.000138554	0.00469123	1603	Pectin lyase-like superfamily protein;	extracellular
AT1G11260.1	-0.767939	0.000109518	0.00385987	1905	sugar transporter 1;Encodes a H+/hexose cotransporter.	plasma membrane
AT3G12143.1	-0.76273	0.00112496	0.0251882	1295	Unknown	Not defined
AT5G24110.1	-0.758521	0.000277829	0.00834482	1289	WRKY DNA-binding protein 30;member of WRKY Transcription Factor; Group III	nucleus
AT1G17470.1	-0.757026	0.000329777	0.00954893	1573	developmentally regulated G-protein 1;Encodes a member of the DRG (developmentally regulated G-protein) family expressed throughout the plant, with highest expression in actively growing tissues. Has GTPase activity.	cytosol
AT1G74550.1	-0.756752	0.000553621	0.0146709	1667	cytochrome P450, family 98, subfamily A, polypeptide 9;member of CYP98A	endoplasmic reticulum
AT1G02050.1	-0.756587	0.000461724	0.0127487	1312	Chalcone and stilbene synthase family protein;	mitochondrion
AT5G44620.1	-0.754377	0.000305054	0.00900749	1708	cytochrome P450, family 706, subfamily A, polypeptide 3;member of CYP706A	endoplasmic reticulum
AT3G63095.1	-0.754332	0.000239938	0.00748601	753	Tetratricopeptide repeat (TPR)-like superfamily protein;Encodes a Protease inhibitor/seed storage/LTP family protein	extracellular
AT3G52160.1	-0.753641	0.000740092	0.0185333	1477	3-ketoacyl-CoA synthase 15;Encodes KCS15, a member of the 3-ketoacyl-CoA synthase family involved in the biosynthesis of VLCFA (very long chain fatty acids).	extracellular
AT1G32928.1	-0.753132	0.00151	0.031707	599	Unknown	nucleus
AT5G20230.1	-0.752946	0.000156353	0.00519562	932	blue-copper-binding protein;Al-stress-induced gene	extracellular
AT1G65480.1	-0.749695	0.00161525	0.0333155	855	PEBP (phosphatidylethanolamine-binding protein) family protein;FT, together with LFY, promotes flowering and is antagonistic with its homologous gene, TERMINAL FLOWER1 (TFL1). FT is expressed in leaves and is induced by long day treatment. Either the FT mRNA or protein is translocated to the shoot apex where it induces its own expression. Recent data suggests that FT protein acts as a long-range …	extracellular
AT1G51200.1	-0.749403	0.000181514	0.00590075	1035	A20/AN1-like zinc finger family protein;	nucleus
AT4G28395.1	-0.749245	0.000659971	0.0170364	768	Bifunctional inhibitor/lipid-transfer protein/seed storage 2S albumin superfamily protein;related to lipid transfer proteins	extracellular
AT2G22425.1	-0.748523	0.000706501	0.017863	516	Microsomal signal peptidase 12 kDa subunit (SPC12);	endoplasmic reticulum
AT1G80120.1	-0.74722	0.000443148	0.0123041	948	Protein of unknown function (DUF567);	cytosol
AT5G10800.1	-0.746508	0.0019023	0.0376895	3088	RNA recognition motif (RRM)-containing protein;	nucleus
AT4G23560.1	-0.745873	0.000833618	0.0202928	1812	glycosyl hydrolase 9B15;	extracellular
AT5G05300.1	-0.739463	0.0010152	0.0233551	309	Unknown	extracellular
AT3G44690.1	-0.739183	0.00171928	0.0350809	3531	Unknown	nucleus
AT1G22480.1	-0.735309	0.00028191	0.00844319	923	Cupredoxin superfamily protein;	extracellular
AT4G24190.1	-0.728237	0.000697673	0.0177255	2715	Chaperone protein htpG family protein;encodes an ortholog of GRP94, an ER-resident HSP90-like protein and is involved in regulation of meristem size and organization. Single and double mutant analyses suggest that SHD may be required for the correct folding and/or complex formation of CLV proteins. Lines carrying recessive mutations in this locus exhibits expanded shoot meristems, disorganized ro…	endoplasmic reticulum
AT1G74670.1	-0.726958	0.000316081	0.00922894	654	Gibberellin-regulated family protein;	extracellular
AT3G21180.1	-0.725585	0.00104857	0.0238606	3771	autoinhibited Ca(2+)-ATPase 9;one of the type IIB calcium pump isoforms. encodes an autoinhibited Ca(2+)-ATPase that contains an N-terminal calmodulin binding autoinhibitory domain.	plasma membrane
AT1G18710.1	-0.722886	0.00123625	0.0271859	1119	myb domain protein 47;Member of the R2R3 factor gene family.	nucleus
AT2G18193.1	-0.722283	0.00178938	0.0359666	1697	P-loop containing nucleoside triphosphate hydrolases superfamily protein;	plastid
AT4G24230.1	-0.717599	0.0019562	0.0384254	1653	acyl-CoA-binding domain 3;acyl-CoA-binding protein ACBP3. Localized extracellularly in transiently expressed tobacco BY-2 cells and onion epidermal cells. Binds arachidonyl-CoA with high affinity.	extracellular,endoplasmic reticulum
AT1G20190.1	-0.717573	0.000532086	0.0142263	1139	expansin 11;member of Alpha-Expansin Gene Family. Naming convention from the Expansin Working Group (Kende et al, 2004. Plant Mol Bio)	extracellular
AT1G09540.1	-0.713647	0.000815976	0.0200263	1498	myb domain protein 61;Encodes putative transcription factor. Mutants lack of mucilage extrusion from the seeds during imbibition. Reduced quantities of mucilage are deposited during the development of the seed coat epidermis in myb61 mutants. Expressed in guard cells,loss of function mutations show an increase in stomatal pore opening suggesting a role in ABA independent regulation of stomatal po…	nucleus
AT1G15360.1	-0.708146	0.000827804	0.0201982	838	Integrase-type DNA-binding superfamily protein;Encodes a member of the ERF (ethylene response factor) subfamily B-6 of ERF/AP2 transcription factor family. The protein contains one AP2 domain. There are 12 members in this subfamily including RAP2.11. This gene is involved in wax biosynthesis. Over-expression of the gene results in glossy leaf phenotype and increased drought tolerance. Two closely…	nucleus
AT5G61660.1	-0.707543	0.00109056	0.0246288	716	glycine-rich protein;	extracellular
AT5G57350.2	-0.704757	0.000898174	0.0214015	3220	H(+)-ATPase 3;member of Plasma membrane H+-ATPase family	plasma membrane
AT2G45320.1	-0.699683	0.00255231	0.0478789	1283	Unknown	mitochondrion
AT5G14180.1	-0.697555	0.000663267	0.0170583	1411	Myzus persicae-induced lipase 1;	extracellular
AT3G46090.1	-0.69448	0.00183417	0.0366133	635	C2H2 and C2HC zinc fingers superfamily protein;	nucleus
AT5G58310.1	-0.690041	0.00221247	0.0425717	1004	methyl esterase 18;Encodes a protein shown to have methyl IAA esterase activity in vitro. This protein does not act on methyl JA, MeSA, MeGA4, or MEGA9 in vitro.	cytosol
AT3G25050.1	-0.68765	0.00160978	0.0332354	1092	xyloglucan endotransglucosylase/hydrolase 3;encodes a xyloglucan endotransglucosylase/hydrolase. Higher expression in flowers and in response to IAA treatment.	extracellular
AT2G21290.1	-0.683905	0.00124642	0.0273572	475	Unknown	mitochondrion
AT3G56020.1	-0.682901	0.0017222	0.0351064	376	Ribosomal protein L41 family;	cytosol
ATCG00270.1	-0.682876	0.000580514	0.0152869	1062	photosystem II reaction center protein D;PSII D2 protein	plastid
AT1G26740.1	-0.681288	0.000955459	0.0223742	752	Ribosomal L32p protein family;	mitochondrion
AT3G61260.1	-0.680233	0.000638946	0.016658	891	Remorin family protein;	nucleus
AT5G02160.1	-0.677931	0.000679375	0.0173828	829	Unknown	plastid
AT2G39850.1	-0.676306	0.000711194	0.0179384	2634	Subtilisin-like serine endopeptidase family protein;	extracellular
AT5G15960.1	-0.676083	0.00150272	0.0315858	549	stress-responsive protein (KIN1) / stress-induced protein (KIN1);cold and ABA inducible protein kin1, possibly functions as an anti-freeze protein. Transcript level of this gene is induced by cold, ABA, dehydration and osmoticum (mannitol). However, protein activity of GUS fused to the promoter of this gene is inhibited by cold treatment, suggesting an inhibition of the protein by increased trans…	cytosol
AT4G16008.1	-0.673815	0.00102447	0.0235167	683	Unknown	nucleus
AT2G34470.1	-0.670896	0.001288	0.0281171	1087	urease accessory protein G;Encodes a urease accessory protein which is essential for the activation of plant urease.	cytosol
AT1G75910.1	-0.670818	0.00100991	0.0233029	1296	extracellular lipase 4;member of Lipase proteins	extracellular
AT1G64230.1	-0.670654	0.000798118	0.0197268	898	ubiquitin-conjugating enzyme 28;	cytosol
AT1G32790.1	-0.668816	0.00100639	0.0232805	1523	CTC-interacting domain 11;RNA-binding protein, putative, similar to RNA-binding protein GB:CAB40027 GI:4539439 from (Arabidopsis thaliana).Member of a family of PAB2 binding domain proteins.	nucleus
AT5G48210.1	-0.666506	0.0021919	0.0422926	728	Protein of unknown function (DUF1278);	extracellular
AT2G28190.1	-0.663173	0.00103739	0.0236833	967	copper/zinc superoxide dismutase 2;Encodes a chloroplastic copper/zinc superoxide dismutase CSD2 that can detoxify superoxide radicals. Its expression is affected by miR398-directed mRNA cleavage.	plastid
AT1G06160.1	-0.662418	0.00119657	0.0265363	931	octadecanoid-responsive Arabidopsis AP2/ERF 59;encodes a member of the ERF (ethylene response factor) subfamily B-3 of ERF/AP2 transcription factor family. The protein contains one AP2 domain. There are 18 members in this subfamily including ATERF-1, ATERF-2, AND ATERF-5.	nucleus
AT3G14440.1	-0.662232	0.00178744	0.0359666	2312	nine-cis-epoxycarotenoid dioxygenase 3;Encodes 9-<i>cis</i>-epoxycarotenoid dioxygenase, a key enzyme in the biosynthesis of abscisic acid. Regulated in response to drought and salinity. Expressed in roots, flowers and seeds. Localized to the chloroplast stroma and thylakoid membrane.	plastid
ATCG00480.1	-0.660747	0.000844601	0.0204885	1497	ATP synthase subunit beta;chloroplast-encoded gene for beta subunit of ATP synthase	plastid
AT1G07135.1	-0.660536	0.000965472	0.0225331	732	glycine-rich protein;	extracellular
AT4G34970.1	-0.660386	0.00160421	0.0331554	784	actin depolymerizing factor 9;	cytosol
AT1G17700.1	-0.659885	0.00151279	0.0317336	807	prenylated RAB acceptor 1.F1;	plasma membrane
AT1G52040.1	-0.659802	0.00144139	0.0306973	1681	myrosinase-binding protein 1;Encodes myrosinase-binding protein expressed in flowers.	cytosol
AT5G02190.1	-0.658774	0.001719	0.0350809	1687	Eukaryotic aspartyl protease family protein;encodes an aspartic protease, has an important role in determining cell fate during embryonic development and in reproduction processes. The loss-of-function mutation of PCS1 causes degeneration of both male and female gametophytes and excessive cell death of developing embryos during torpedo stage.	extracellular
AT1G78950.1	-0.656054	0.00190473	0.0376895	2406	Terpenoid cyclases family protein;	cytosol
AT3G16240.1	-0.654892	0.00095044	0.0223316	1145	delta tonoplast integral protein;Delta tonoplast intrinsic protein, functions as a water channel and ammonium (NH3) transporter. Highly expressed in flower, shoot, and stem. Expression shows diurnal regulation and is induced by ammonium (NH3). Protein localized to vacuolar membrane.	vacuole
AT1G67865.1	-0.652431	0.0010107	0.0233029	449	Unknown	extracellular
AT3G12710.1	-0.652051	0.00119888	0.0265593	1341	DNA glycosylase superfamily protein;	nucleus
AT1G01900.1	-0.650303	0.00166779	0.0342306	2460	subtilase family protein;Encodes AtSBT1.1, a subtilisin-like serine protease. Cleaves the phytosulfokine AtPSK4, a growth promoting peptide.	extracellular
AT3G12145.1	-0.648336	0.00107929	0.0244534	1405	Leucine-rich repeat (LRR) family protein;A novel leucine-rich repeat protein. Interacts directly with MADS domain transcription factor.	extracellular
AT1G08940.1	-0.642745	0.00175686	0.0355361	913	Phosphoglycerate mutase family protein;	cytosol
AT1G26945.1	-0.642204	0.00190434	0.0376895	689	basic helix-loop-helix (bHLH) DNA-binding superfamily protein;Encodes a basic helix-loop-helix (bHLH) protein involved in blue/far-red light signaling. Physically interacts with HFR1 and negatively regulates its activity.	nucleus
AT2G15960.1	-0.641337	0.00132971	0.028847	380	Unknown	nucleus
AT2G15880.1	-0.64029	0.00127518	0.0278662	2184	Leucine-rich repeat (LRR) family protein;	extracellular
AT5G62360.1	-0.638634	0.00176879	0.0357084	814	Plant invertase/pectin methylesterase inhibitor superfamily protein;	extracellular
AT1G01620.1	-0.637627	0.00160432	0.0331554	1308	plasma membrane intrinsic protein 1C;a member of the plasma membrane intrinsic protein subfamily PIP1. localizes to the plasma membrane and exhibits water transport activity in Xenopus oocyte. expressed ubiquitously and protein level decreases slightly during leaf development.	plasma membrane
AT1G75940.1	-0.636232	0.00161708	0.0333204	1878	Glycosyl hydrolase superfamily protein;encodes a protein similar to the BGL4 beta-glucosidase from Brassica napus. The ATA27 protein is predicted to have an ER retention signal and an acidic isoelectric point, suggesting that it may be localized to the ER lumen.	endoplasmic reticulum
AT2G06850.1	-0.630614	0.0014726	0.0311402	1214	xyloglucan endotransglucosylase/hydrolase 4;endoxyloglucan transferase (EXGT-A1) gene	extracellular
ATCG00440.1	-0.623988	0.00181584	0.0363772	363	NADH:ubiquinone/plastoquinone oxidoreductase, chain 3 protein;Encodes NADH dehydrogenase D3 subunit of the chloroplast NAD(P)H dehydrogenase complex	plastid
AT4G21650.1	-0.619972	0.00181334	0.0363623	2439	Subtilase family protein;	extracellular
AT1G02640.1	-0.619186	0.00206163	0.0401118	2584	beta-xylosidase 2;encodes a protein similar to a beta-xylosidase located in the extracellular matrix. This is a member of glycosyl hydrolase family 3 and has six other closely related members.	extracellular
AT3G45300.1	-0.615684	0.00211454	0.0409508	2886	isovaleryl-CoA-dehydrogenase;Encodes isovaleryl-coenzyme a dehydrogenase. Mutants have increases in 12 seed free amino acids, accumulation of seed homomethionine and 3-isovaleroyloxypropyl-glucosinolate, with a concomitant decrease in seed 3-benzoyloxypropyl-glucosinolate.	mitochondrion
AT5G57550.1	-0.613042	0.00237516	0.0451626	1059	xyloglucan endotransglucosylase/hydrolase 25;xyloglucan endotransglycosylase-related protein (XTR3)	extracellular
AT4G30270.1	-0.612896	0.00194511	0.0383437	1207	xyloglucan endotransglucosylase/hydrolase 24;encodes a protein similar to endo xyloglucan transferase in sequence. It is also very similar to BRU1 in soybean, which is involved in brassinosteroid response.	extracellular
AT3G62150.1	-0.61102	0.00233612	0.0445417	4143	P-glycoprotein 21;	plasma membrane
AT3G61210.1	-0.609828	0.00261087	0.0488896	1044	S-adenosyl-L-methionine-dependent methyltransferases superfamily protein;	cytosol
AT3G09390.1	-0.607159	0.00220598	0.0424859	538	metallothionein 2A;metallothionein, binds to and detoxifies excess copper and other metals, limiting oxidative damage	extracellular
ATCG00470.1	-0.599897	0.00247165	0.0467425	399	ATP synthase epsilon chain;ATPase epsilon subunit	plastid
