# Supplementary material for: Apoplastic Venom Allergen-like Proteins of Cyst Nematodes Modulate the Activation of Basal Plant Innate Immunity by Cell Surface Receptors
Source: PLoS Pathog. 2014 Dec 11;10(12):e1004569. doi: 10.1371/journal.ppat.1004569 (PMC4263768; doi:10.1371/journal.ppat.1004569)
Supplement: S2 Table — Most down-regulated transcripts by ectopic venom allergen-like proteins in Arabidopsis. Differentially expressed genes in transgenic Arabidopsis thaliana overexpressing Hs-VAP2 relative to the corresponding transgenic empty vector control plants. (XLSX) [file ppat.1004569.s009.xlsx]

## Sheet: Hs-VAP2_Down-regulated
Table S2. Most down-regulated transcripts by ectopic venom allergen-like proteins in Arabidopsis. Differentially expressed genes in transgenic Arabidopsis thaliana overexpressing Hs-VAP2 relative to the corresponding transgenic empty vector control plants.
GeneID	logFC	P-value	FDR	Length	Description	Localization
AT3G01345.1	-8.81129	3.36006e-183	7.01984e-179	1612	Expressed protein;	extracellular
AT2G02490.1	-5.73064	8.47065e-22	1.17979e-18	1244	Unknown	extracellular
AT5G24240.1	-4.31515	5.7319e-68	3.99169e-64	2380	Phosphatidylinositol 3- and 4-kinase ;Ubiquitin family protein;	plasma membrane
AT5G40348.2	-4.04924	9.87293e-13	5.75069e-10	746	Unknown	Not Defined
AT1G35310.1	-3.72199	1.92458e-23	3.09296e-20	791	MLP-like protein 168;	cytosol
AT4G12890.1	-3.686	3.43315e-13	2.24142e-10	898	Gamma interferon responsive lysosomal thiol (GILT) reductase family protein;	extracellular
AT4G21630.1	-3.61805	1.34797e-21	1.76011e-18	2319	Subtilase family protein;	extracellular
AT2G34870.1	-3.40762	1.07604e-36	3.74676e-33	677	hydroxyproline-rich glycoprotein family protein;	extracellular
AT4G12960.1	-3.12523	3.24747e-27	6.16783e-24	949	Gamma interferon responsive lysosomal thiol (GILT) reductase family protein;	extracellular
AT1G67626.1	-3.09779	1.24615e-09	4.00531e-07	630	Unknown	Not Defined
AT5G59120.1	-3.02742	8.32866e-28	1.74002e-24	2398	subtilase 4.13;	extracellular
AT5G49180.1	-3.01132	9.10306e-13	5.59357e-10	1952	Plant invertase/pectin methylesterase inhibitor superfamily;Encodes a putative pectin methylesterase. The gene is preferentially expressed in floral buds.	extracellular
AT4G27150.1	-2.9886	7.148e-08	1.14874e-05	735	seed storage albumin 2;	extracellular
AT5G22980.1	-2.93966	1.63504e-11	7.94401e-09	1685	serine carboxypeptidase-like 47;	extracellular
AT3G14520.1	-2.89487	4.63811e-11	2.15332e-08	2031	Terpenoid cyclases/Protein prenyltransferases superfamily protein;	plastid
AT1G22130.1	-2.86496	1.10096e-09	3.651e-07	1013	AGAMOUS-like 104;Encodes a member of the MIKC (MADS box, Keratin binding domain, and C terminal domain containing )family of transcriptional regulators. AGL104 is expressed in pollen.It forms heterodimers with other MICK family members (AGL65 and AGL30). Involved in late stages of pollen development and pollen tube growth.	nucleus
AT4G34440.1	-2.80547	9.9093e-13	5.75069e-10	2317	Protein kinase superfamily protein;	nucleus
AT3G30720.1	-2.77084	1.40268e-29	3.66309e-26	586	qua-quine starch;	cytosol
AT1G72290.1	-2.76508	5.0976e-29	1.18332e-25	1003	Kunitz family trypsin and protease inhibitor protein;	extracellular
AT5G20330.1	-2.74273	5.88099e-12	3.12414e-09	1552	beta-1,3-glucanase 4;	extracellular
AT3G26140.1	-2.73274	5.29752e-18	5.27028e-15	1587	Cellulase (glycosyl hydrolase family 5) protein;	plasma membrane
AT2G41610.1	-2.69137	1.56282e-09	4.73194e-07	1083	Unknown	plasma membrane
AT1G25330.1	-2.6483	8.00808e-16	6.19648e-13	1002	basic helix-loop-helix (bHLH) DNA-binding superfamily protein;	nucleus
AT3G27810.1	-2.62638	3.73417e-20	4.33412e-17	1071	myb domain protein 21;Encodes a member of the R2R3-MYB transcription factor gene family. Induced by jasmonate. Involved in jasmonate response during stamen development.	nucleus
AT1G30795.1	-2.60849	3.59292e-21	4.41549e-18	596	Glycine-rich protein family;	plasma membrane
AT3G29060.1	-2.57641	7.47364e-07	8.6744e-05	2403	EXS (ERD1/XPR1/SYG1) family protein;	vacuole,plasma membrane
AT2G36325.1	-2.53048	1.28822e-07	1.9224e-05	1144	GDSL-like Lipase/Acylhydrolase superfamily protein;	extracellular
AT2G02140.1	-2.52928	1.25326e-18	1.37805e-15	530	low-molecular-weight cysteine-rich 72;Predicted to encode a PR (pathogenesis-related) protein. Belongs to the plant defensin (PDF) family with the following members: At1g75830/PDF1.1, At5g44420/PDF1.2a, At2g26020/PDF1.2b, At5g44430/PDF1.2c, At2g26010/PDF1.3, At1g19610/PDF1.4, At1g55010/PDF1.5, At2g02120/PDF2.1, At2g02100/PDF2.2, At2g02130/PDF2.3, At1g61070/PDF2.4, At5g63660/PDF2.5, At2g02140/PDF2…	extracellular
AT3G14380.1	-2.42902	1.96731e-08	3.91438e-06	772	Uncharacterised protein family (UPF0497);	plasma membrane
AT5G46795.1	-2.3789	3.0092e-08	5.46679e-06	675	microspore-specific promoter 2;	nucleus
AT5G39650.1	-2.36247	3.36557e-08	5.95877e-06	918	Protein of unknown function (DUF679);	plasma membrane
AT5G18050.1	-2.35865	4.92792e-07	6.09195e-05	488	SAUR-like auxin-responsive protein family ;	mitochondrion
AT5G09730.1	-2.3419	5.55662e-22	8.29206e-19	2430	beta-xylosidase 3;encodes a protein similar to a beta-xylosidase located in the extracellular matrix. This is a member of glycosyl hydrolase family 3 and has six other closely related members.	extracellular
AT4G25040.1	-2.29726	1.05773e-17	9.60784e-15	797	Uncharacterised protein family (UPF0497);	extracellular,plasma membrane
AT3G45810.1	-2.26232	2.66743e-05	0.00159679	2739	ferric reductase-like transmembrane component family protein;	cytosol
AT3G52620.1	-2.23896	3.00351e-08	5.46679e-06	380	Unknown	cytosol
AT5G58460.1	-2.22638	2.2197e-07	2.99187e-05	2574	cation/H+ exchanger 25;member of Putative Na+/H+ antiporter family	vacuole
AT3G12000.1	-2.22523	4.42262e-15	3.18611e-12	1359	S-locus related protein SLR1, putative (S1);	plasma membrane
AT1G60960.1	-2.22468	2.67636e-24	4.65954e-21	1532	iron regulated transporter 3;Encodes a plasma membrane localized zinc/iron transporter.	plasma membrane
AT3G01230.1	-2.20488	3.81229e-10	1.53166e-07	757	Unknown	extracellular
AT1G04670.1	-2.1371	2.9408e-08	5.4371e-06	697	Unknown	mitochondrion
AT2G01690.1	-2.08883	5.86172e-07	7.07879e-05	2980	ARM repeat superfamily protein;	cytosol
AT2G33270.1	-2.0886	1.61606e-09	4.82324e-07	960	atypical CYS HIS rich thioredoxin 3;Encodes a member of the thioredoxin family protein. Located in the chloroplast.	plastid
AT1G26610.1	-2.07348	9.98203e-06	0.000719119	1854	C2H2-like zinc finger protein;	nucleus
AT2G29790.1	-2.0674	2.29009e-06	0.000214549	367	Maternally expressed gene (MEG) family protein;Encodes a Maternally expressed gene (MEG) family protein [pseudogene]	extracellular
AT1G30710.1	-2.03464	4.08872e-12	2.24794e-09	1830	FAD-binding Berberine family protein;	endoplasmic reticulum
AT3G57690.1	-2.03058	1.86908e-16	1.62704e-13	369	arabinogalactan protein 23;Encodes a putative arabinogalactan-protein (AGP23).	extracellular
AT2G14835.2	-2.03022	4.45455e-06	0.000360715	1783	RING/U-box superfamily protein;	plasma membrane
AT5G50040.1	-1.99616	5.77217e-07	7.05218e-05	528	Plant invertase/pectin methylesterase inhibitor superfamily protein;	extracellular
AT5G09876.1	-1.9933	4.80827e-07	6.01524e-05	411	Unknown	nucleus
AT3G24620.1	-1.99223	1.55122e-05	0.00102883	1572	RHO guanyl-nucleotide exchange factor 8;Encodes a member of KPP-like gene family, homolog of KPP (kinase partner protein) gene in tomato. Also a member of the RopGEF (guanine nucleotide exchange factor) family, containing the novel PRONE domain (plant-specific Rop nucleotide exchanger), which is exclusively active towards members of the Rop subfamily.	nucleus
AT3G18850.3	-1.98628	4.40427e-08	7.48081e-06	1495	lysophosphatidyl acyltransferase 5;	extracellular,plasma membrane
AT1G54870.1	-1.97198	1.76305e-09	5.18785e-07	1243	NAD(P)-binding Rossmann-fold superfamily protein;	plastid
AT2G17950.1	-1.9624	1.60877e-08	3.36103e-06	1232	Homeodomain-like superfamily protein;Homeobox gene controlling the stem cell pool. Expressed in the stem cell organizing center of meristems. Required to keep the stem cells in an undifferentiated state. Regulation of WUS transcription is a central checkpoint in stem cell control. The size of the WUS expression domain controls the size of the stem cell population through WUS indirectly activating…	nucleus
AT4G33230.1	-1.93775	1.4281e-07	2.07193e-05	1830	Plant invertase/pectin methylesterase inhibitor superfamily;	extracellular
AT5G39493.1	-1.92803	6.95104e-07	8.2512e-05	399	Plant self-incompatibility protein S1 family;	extracellular
AT1G79400.1	-1.92267	2.2203e-06	0.000209894	2352	cation/H+ exchanger 2;member of Putative Na+/H+ antiporter family	plasma membrane
AT1G63060.1	-1.89888	1.99559e-05	0.00125201	664	Unknown	mitochondrion
AT2G24210.1	-1.88047	9.04593e-10	3.04818e-07	1905	terpene synthase 10;	plastid
AT5G41780.1	-1.83558	2.72399e-06	0.0002453	1614	myosin heavy chain-related;	nucleus
AT5G35390.1	-1.83316	3.67666e-05	0.00211024	2034	Leucine-rich repeat protein kinase family protein;Encodes a member of the receptor-like kinase family of genes. In pollen tubes, it accumulates in the plasma membrane of the apical growing tip through the process of exocytosis.	plasma membrane
AT3G45940.1	-1.82692	7.26931e-07	8.50623e-05	2607	Glycosyl hydrolases family 31 protein;	extracellular
AT5G26717.1	-1.82372	2.36962e-11	1.12514e-08	440	Putative membrane lipoprotein;Encodes a Plant thionin family protein	extracellular
AT1G24520.1	-1.82021	2.33561e-15	1.7427e-12	640	homolog of Brassica campestris pollen protein 1;Male fertility gene acting on tapetum and microspore	plasma membrane
AT3G21990.1	-1.81774	5.77932e-09	1.40397e-06	937	Domain of unknown function (DUF26);	extracellular
AT1G51250.1	-1.79128	6.29229e-12	3.20631e-09	672	Plant self-incompatibility protein S1 family;	extracellular
AT5G46200.1	-1.78485	1.90334e-06	0.000184951	1559	Protein of Unknown Function (DUF239);	extracellular
AT5G19473.1	-1.77597	6.27329e-10	2.18436e-07	567	RPM1-interacting protein 4 (RIN4) family protein;	nucleus
AT1G47280.1	-1.77264	8.27699e-07	9.50125e-05	524	Unknown	extracellular
AT4G11030.1	-1.75977	3.86793e-05	0.00219589	2001	AMP-dependent synthetase and ligase family protein;	peroxisome
AT5G16100.1	-1.74801	2.58633e-06	0.000235522	1074	Unknown	nucleus
AT3G17060.1	-1.73717	8.25386e-11	3.60452e-08	1356	Pectin lyase-like superfamily protein;	extracellular
AT3G16040.1	-1.73035	3.93838e-05	0.0022238	448	Translation machinery associated TMA7;	nucleus
AT3G42850.1	-1.72167	6.36922e-08	1.04776e-05	2895	Mevalonate/galactokinase family protein;	plastid
AT2G16730.1	-1.71983	5.98151e-12	3.12414e-09	2765	glycosyl hydrolase family 35 protein;putative beta-galactosidase (BGAL13 gene)	extracellular
AT3G28820.1	-1.68111	2.60346e-09	7.22189e-07	1372	Protein of unknown function (DUF1216);	extracellular,endoplasmic reticulum
AT1G61340.1	-1.68018	9.2969e-09	2.11553e-06	968	F-box family protein;	cytosol
AT2G47340.1	-1.67978	1.33075e-07	1.97178e-05	937	Plant invertase/pectin methylesterase inhibitor superfamily protein;	extracellular
AT1G64320.1	-1.67421	0.000228944	0.00925166	1431	myosin heavy chain-related;	cytosol
AT4G25950.1	-1.66976	1.04207e-07	1.62469e-05	400	vacuolar ATP synthase G3;V-ATPase G-subunit like protein	vacuole
AT5G57810.1	-1.6676	1.88673e-05	0.0011981	1208	tetraspanin15;Member of TETRASPANIN family	plasma membrane
AT2G42005.1	-1.6583	5.30029e-05	0.0028105	1391	Transmembrane amino acid transporter family protein;	plasma membrane
AT1G01460.1	-1.64699	0.000221774	0.00903176	1452	Phosphatidylinositol-4-phosphate 5-kinase, core;Type I phosphatidylinositol-4-phosphate 5-kinase, subfamily A.	cytosol
AT4G33465.1	-1.64382	2.44429e-05	0.00149685	297	SCR-like 22;Encodes a member of a family of small, secreted, cysteine rich proteins with sequence similarity to SCR (S locus cysteine-rich protein).	extracellular
AT1G67640.1	-1.64278	5.30029e-05	0.0028105	1326	Transmembrane amino acid transporter family protein;	vacuole,plasma membrane
AT3G62230.1	-1.6375	2.06116e-13	1.38909e-10	1598	F-box family protein;	plasma membrane
AT2G40116.1	-1.63485	1.75471e-06	0.000172922	2134	Phosphoinositide-specific phospholipase C family protein;	cytosol
AT1G13609.2	-1.6286	0.000565752	0.0185844	375	Defensin-like (DEFL) family protein;Encodes a defensin-like (DEFL) family protein.	extracellular
AT2G41905.1	-1.62649	5.40825e-13	3.42391e-10	463	Unknown	extracellular
AT4G33390.1	-1.61825	0.00107832	0.0302391	2531	Plant protein of unknown function (DUF827);	nucleus
AT1G16760.1	-1.61039	0.000217978	0.00894695	2277	Protein kinase protein with adenine nucleotide alpha hydrolases-like domain;	nucleus
AT4G38190.1	-1.61025	1.43865e-09	4.42005e-07	3513	cellulose synthase like D4;encodes a gene similar to cellulose synthase	extracellular
AT5G01690.1	-1.6053	0.0007641	0.0233568	2238	cation/H+ exchanger 27;member of Putative Na+/H+ antiporter family	vacuole
AT5G35090.1	-1.60434	4.1743e-06	0.000341998	675	Unknown	nucleus
AT1G60740.1	-1.60327	5.73105e-11	2.60289e-08	677	Thioredoxin superfamily protein;	cytosol
AT5G02110.1	-1.60224	3.18982e-09	8.54382e-07	1204	CYCLIN D7;1;	nucleus
AT3G25265.1	-1.583	2.39436e-06	0.000222325	246	low-molecular-weight cysteine-rich 4;Encodes a member of a family of small,secreted, cysteine rich protein with sequence similarity to the PCP (pollen coat protein) gene family.	extracellular
AT5G37810.1	-1.57241	0.000119432	0.00549209	852	NOD26-like intrinsic protein 4;1;	plasma membrane
AT2G22950.1	-1.57025	2.45692e-06	0.000227124	3048	Cation transporter/ E1-E2 ATPase family protein;	plasma membrane
AT4G36490.1	-1.5694	3.45256e-09	8.90504e-07	1943	SEC14-like 12;	cytosol,nucleus
AT2G44560.1	-1.56453	2.53567e-07	3.37421e-05	1663	glycosyl hydrolase 9B11;	extracellular
AT4G33860.1	-1.56184	5.27039e-05	0.00280891	1950	Glycosyl hydrolase family 10 protein;	extracellular
AT5G61900.1	-1.5615	6.84015e-05	0.00346015	2071	Calcium-dependent phospholipid-binding Copine family protein;Encodes a plasma-membrane localized, copine-like protein, which is a member of a newly identified class of calcium-dependent, phospholipid binding proteins that are present in a wide range of organisms. Mutants exhibit temperature-sensitive growth defects and increased hypersensitive response where permissive conditions are low temperat…	plasma membrane
AT5G40350.1	-1.55999	6.65363e-06	0.000516757	992	myb domain protein 24;Myb24 transcription factor. Member of the R2R3 factor gene family. Induced by jasmonate. Involved in jasmonate response during stamen development.	nucleus
AT5G67110.1	-1.55638	1.05329e-06	0.000115817	904	basic helix-loop-helix (bHLH) DNA-binding superfamily protein;encodes a myc/bHLH transcription factor-like protein. Gene product is involved in fruit dehiscence. Mutant siliques fail to dehisce.	nucleus
AT3G22275.1	-1.55458	3.19287e-05	0.0018685	657	Unknown	nucleus
AT5G27870.1	-1.55203	3.1468e-10	1.28908e-07	2199	Plant invertase/pectin methylesterase inhibitor superfamily;	extracellular
AT3G02810.1	-1.55146	1.11932e-09	3.65387e-07	2146	Protein kinase superfamily protein;	nucleus
AT3G50310.1	-1.54656	1.99234e-05	0.00125201	1371	mitogen-activated protein kinase kinase kinase 20;member of MEKK subfamily	cytosol
AT1G12520.1	-1.5421	0.000565752	0.0185844	1160	copper chaperone for SOD1;Copper/zinc superoxide dismutase copper chaperone. Localized to the chloroplast. Expressed in roots and shoots. Up-regulated in response to copper and senescence. The AtACC activates all three CuZnSOD activities located in three different subcellular compartments. Contains three domains, central, ATX-1 like and C-terminal. ATX-1 like domain essential for the copper chape…	plastid
AT1G47395.1	-1.5381	8.39456e-09	1.97055e-06	375	Unknown	plasma membrane
AT3G49540.1	-1.53781	5.70956e-10	2.02177e-07	785	Unknown	nucleus
AT4G21895.1	-1.53695	2.32432e-08	4.49626e-06	987	DNA binding;	nucleus
AT1G58320.1	-1.53425	9.75044e-07	0.000108269	447	PLAC8 family protein;	plasma membrane
AT2G32190.2	-1.53145	0.00131247	0.0351993	671	Unknown	cytosol
AT2G33775.1	-1.51403	2.66077e-09	7.22189e-07	801	ralf-like 19;Member of a diversely expressed predicted peptide family showing sequence similarity to tobacco Rapid Alkalinization Factor (RALF), and is believed to play an essential role in the physiology of Arabidopsis. Consists of a single exon and is characterized by a conserved C-terminal motif and N-terminal signal peptide.	extracellular
AT5G25340.1	-1.50293	7.07077e-06	0.000543098	1326	Ubiquitin-like superfamily protein;	cytosol
AT1G28270.1	-1.49595	1.19166e-07	1.81723e-05	833	ralf-like 4;Member of a diversely expressed predicted peptide family showing sequence similarity to tobacco Rapid Alkalinization Factor (RALF), and is believed to play an essential role in the physiology of Arabidopsis. Consists of a single exon and is characterized by a conserved C-terminal motif and N-terminal signal peptide.	extracellular
AT5G20390.1	-1.48712	1.21091e-07	1.82002e-05	1270	Glycosyl hydrolase superfamily protein;	extracellular
AT3G08790.1	-1.48686	2.83192e-06	0.000250697	1824	ENTH/VHS/GAT family protein;	nucleus
AT3G01600.1	-1.48374	0.000250907	0.00998467	1307	NAC domain containing protein 44;	nucleus
AT3G20190.1	-1.47769	2.57202e-06	0.000235522	2272	Leucine-rich repeat protein kinase family protein;	extracellular,plasma membrane
AT1G70540.1	-1.47513	0.000143418	0.00634807	741	Plant invertase/pectin methylesterase inhibitor superfamily protein;	extracellular
AT3G46210.4	-1.47491	0.000204286	0.00853587	1064	Ribosomal protein S5 domain 2-like superfamily protein;	cytosol
AT1G34095.1	-1.47291	2.50106e-05	0.00151456	612	Unknown	nucleus
AT1G43640.1	-1.47245	1.30764e-05	0.000889876	1594	tubby like protein 5;Member of TLP family	cytosol
AT3G20520.1	-1.4707	1.42162e-09	4.42005e-07	2324	SHV3-like 3;	plasma membrane
AT1G71680.1	-1.46821	1.32486e-08	2.88322e-06	1888	Transmembrane amino acid transporter family protein;	vacuole,plasma membrane
AT5G58050.1	-1.46594	2.18033e-10	9.29621e-08	2599	SHV3-like 4;	extracellular
AT1G52680.1	-1.46573	2.63225e-10	1.09986e-07	681	late embryogenesis abundant protein-related / LEA protein-related;	nucleus
AT1G66160.1	-1.46367	1.64322e-06	0.000165846	1413	CYS, MET, PRO, and GLY protein 1;	nucleus
AT2G31500.1	-1.46263	4.04176e-09	1.01735e-06	2213	calcium-dependent protein kinase 24;member of Calcium Dependent Protein Kinase	plastid
AT4G17470.1	-1.4609	0.000323893	0.0119978	1181	alpha/beta-Hydrolases superfamily protein;	extracellular
AT2G45580.1	-1.45707	1.45716e-08	3.10643e-06	1672	cytochrome P450, family 76, subfamily C, polypeptide 3;member of CYP76C	endoplasmic reticulum
AT1G75870.1	-1.45464	2.06587e-07	2.83949e-05	1080	Unknown	nucleus
AT2G21480.1	-1.45451	1.6091e-05	0.00105383	2616	Malectin/receptor-like protein kinase family protein;	plasma membrane
AT1G01980.1	-1.45062	4.61924e-10	1.78713e-07	1828	FAD-binding Berberine family protein;member of Reticuline oxidase-like family	extracellular,plasma membrane
AT1G26480.1	-1.44448	9.79461e-07	0.000108269	1156	general regulatory factor 12;14-3-3 protein GF14iota (grf12)	nucleus
AT5G42230.1	-1.44259	3.17136e-06	0.000270433	1693	serine carboxypeptidase-like 41;	extracellular
AT3G07830.1	-1.44055	7.40959e-06	0.000562913	1460	Pectin lyase-like superfamily protein;	extracellular
AT4G39640.1	-1.43987	1.60245e-05	0.00105278	1969	gamma-glutamyl transpeptidase 1;The gene encodes a gamma-glutamyltransferase (AKA gamma-glutamyl transpeptidase, EC 2.3.2.2) that is located in vascular tissues (predominantly phloem) of leaves and is involved in the degradation of glutathione. The encoded enzyme also mitigates oxidative stress by metabolizing GSSG (oxidized form of GSH - glutathione) in the apoplast.	extracellular
AT4G11485.1	-1.43938	3.14048e-06	0.000269833	309	low-molecular-weight cysteine-rich 11;Encodes a member of a family of small,secreted, cysteine rich protein with sequence similarity to the PCP (pollen coat protein) gene family.	extracellular
AT1G13609.1	-1.43888	1.01594e-08	2.28227e-06	380	Defensin-like (DEFL) family protein;Encodes a defensin-like (DEFL) family protein.	extracellular
AT2G13570.1	-1.43732	5.84373e-07	7.07879e-05	648	nuclear factor Y, subunit B7;	nucleus
AT5G27980.1	-1.43614	0.000227718	0.00923277	738	Seed maturation protein;	cytosol
AT1G54560.1	-1.4354	1.50212e-06	0.000155358	4590	Myosin family protein with Dil domain;member of Myosin-like proteins	cytosol
AT2G19000.1	-1.43456	2.96014e-05	0.00174698	681	Unknown	extracellular
AT3G05960.1	-1.4308	2.3577e-06	0.000219897	1524	sugar transporter 6;Encodes a hexose sugar transporter that is expressed in pollen. STP6 may play a role in providing sugars during late pollen maturation or pollen tube germination.	plasma membrane
AT1G05610.1	-1.42751	0.00186093	0.0452077	1465	ADP-glucose pyrophosphorylase small subunit 2;Encodes the small subunit of ADP-glucose pyrophosphorylase. The small subunit is the catalytic isoform responsible for ADP-glucose pyrophosphorylase activity. The presence of the small subunit is required for large subunit stability. Two isoforms of the small subunit (ApS1 and ApS2) have been described. ApS2 is a minor small subunit isoform present in…	plastid
AT3G05930.1	-1.4264	5.30067e-10	1.95797e-07	926	germin-like protein 8;germin-like protein (GLP8)	extracellular
AT5G24770.2	-1.42635	0.0010499	0.0298023	1508	vegetative storage protein 2;Has acid phosphatase activity dependent on the presence of divalent cations (Mg2+, Co2+, Zn2+, Mn2+) and anti-insect activity. Insects fed with the protein show a retarded development. Induced in response to abscisic acid, jasmonic acid, salt, water deficiency and wounding.	extracellular
AT4G13230.1	-1.42238	2.08435e-08	4.06974e-06	602	Late embryogenesis abundant protein (LEA) family protein;	mitochondrion
AT2G44810.1	-1.42161	0.000537783	0.0178339	1145	alpha/beta-Hydrolases superfamily protein;Mutant has defects in anther dehiscence, pollen maturation, and flower opening. The DAD1 protein is a chloroplastic phospholipase A1 that catalyzes the initial step of jasmonic acid biosynthesis.	plastid
AT1G28305.1	-1.42008	0.0010499	0.0298023	783	Plant self-incompatibility protein S1 family;	extracellular
AT4G22390.1	-1.41978	9.83159e-05	0.00471189	1408	F-box associated ubiquitination effector family protein;	cytosol
AT2G47050.1	-1.41872	8.2815e-11	3.60452e-08	962	Plant invertase/pectin methylesterase inhibitor superfamily protein;	extracellular
AT4G14730.1	-1.41804	1.92407e-05	0.00121811	838	Bax inhibitor-1 family protein;	plasma membrane
AT2G40990.1	-1.4157	0.000168519	0.00725917	1236	DHHC-type zinc finger family protein;	plasma membrane
AT4G18596.1	-1.4125	5.09819e-09	1.25308e-06	739	Pollen Ole e 1 allergen and extensin family protein;	extracellular
AT1G22760.1	-1.40683	7.65051e-10	2.62024e-07	2473	poly(A) binding protein 3;Putative poly(A) binding protein May there fore function in posttranscriptional regulation, including mRNA turnover and translational initiation. Expression detected only in floral organs.	nucleus
AT2G33670.1	-1.39981	0.000213058	0.00883175	1666	Seven transmembrane MLO family protein;A member of a large family of seven-transmembrane domain proteins specific to plants, homologs of the barley mildew resistance locus o (MLO) protein. The Arabidopsis genome contains 15 genes encoding MLO proteins, with localization in plasma membrane. Phylogenetic analysis revealed four clades of closely-related AtMLO genes. ATMLO5 belongs to the clade III, …	plasma membrane
AT3G01960.1	-1.39771	0.00136651	0.0363116	417	Unknown	mitochondrion
AT3G56180.1	-1.3899	0.000119873	0.00549209	857	Protein of unknown function (DUF567);	cytosol
AT5G09750.1	-1.38824	0.00136651	0.0363116	675	basic helix-loop-helix (bHLH) DNA-binding superfamily protein;	nucleus
AT3G26860.2	-1.38351	0.000119873	0.00549209	369	Plant self-incompatibility protein S1 family;	extracellular
AT5G11140.1	-1.38284	1.28631e-05	0.000883999	726	Arabidopsis phospholipase-like protein (PEARLI 4) family;	cytosol
AT2G26610.1	-1.38193	0.00203126	0.0481146	3750	Transducin family protein / WD-40 repeat family protein;	plastid
AT3G20865.1	-1.37964	1.99764e-09	5.79648e-07	459	arabinogalactan protein 40;Encodes a putative arabinogalactan-protein (AGP40).	extracellular
AT5G38120.1	-1.3768	1.84646e-07	2.57175e-05	1729	AMP-dependent synthetase and ligase family protein;	peroxisome
AT5G04150.1	-1.3766	1.46792e-07	2.11501e-05	723	basic helix-loop-helix (bHLH) DNA-binding superfamily protein;	nucleus
AT1G42480.2	-1.37542	0.00174989	0.0431117	667	Unknown	extracellular
AT5G51480.1	-1.37501	7.47777e-06	0.000566035	2266	SKU5 similar 2;	extracellular,plasma membrane
AT4G36350.1	-1.37132	4.65109e-06	0.000372301	1401	purple acid phosphatase 25;	extracellular
AT4G00350.1	-1.36959	3.97604e-06	0.000329632	1830	MATE efflux family protein;	plasma membrane
AT2G33420.1	-1.36641	3.80475e-07	4.84688e-05	3420	Protein of unknown function (DUF810);	cytosol
AT5G15110.1	-1.36151	1.54052e-08	3.25096e-06	1635	Pectate lyase family protein;	extracellular
AT5G48370.1	-1.35285	0.000312814	0.0116494	1532	Thioesterase/thiol ester dehydrase-isomerase superfamily protein;	plastid
AT5G54095.1	-1.35019	2.64099e-09	7.22189e-07	681	Unknown	nucleus
AT3G46750.1	-1.3487	2.02066e-06	0.000195443	1547	Unknown	nucleus
AT3G28780.1	-1.34101	2.65118e-09	7.22189e-07	2334	Protein of unknown function (DUF1216);	nucleus
AT5G56640.1	-1.3408	0.00032589	0.0120504	1155	myo-inositol oxygenase 5;Myo-Inositol Oxygenase gene family	cytosol
AT4G02430.2	-1.33849	0.000174192	0.00747271	1513	RNA-binding (RRM/RBD/RNP motifs) family protein;	nucleus
AT4G25590.1	-1.33843	9.75014e-07	0.000108269	672	actin depolymerizing factor 7;	cytosol
AT5G05270.1	-1.33586	0.00113896	0.0316006	982	Chalcone-flavanone isomerase family protein;	cytosol
AT2G15490.1	-1.33517	0.000490638	0.0167217	1672	UDP-glycosyltransferase 73B4;	extracellular
AT2G25890.1	-1.33379	5.03483e-05	0.00271803	747	Oleosin family protein;	plasma membrane
AT1G66210.1	-1.33172	9.77363e-08	1.53527e-05	2519	Subtilisin-like serine endopeptidase family protein;	extracellular
AT1G23350.1	-1.33051	5.13205e-05	0.00276337	670	Plant invertase/pectin methylesterase inhibitor superfamily protein;	extracellular
AT3G28980.1	-1.32935	5.34197e-10	1.95797e-07	1628	Protein of unknown function (DUF1216);	extracellular
AT5G25550.1	-1.32769	5.71374e-05	0.00299177	1302	Leucine-rich repeat (LRR) family protein;	extracellular
AT2G28180.1	-1.32663	0.000117606	0.0054359	2602	Cation/hydrogen exchanger family protein;member of Putative Na+/H+ antiporter family	plasma membrane
AT2G17660.1	-1.32408	9.92136e-05	0.00473185	431	RPM1-interacting protein 4 (RIN4) family protein;	cytosol
AT2G47040.1	-1.32351	4.94742e-10	1.8793e-07	2215	Plant invertase/pectin methylesterase inhibitor superfamily;Share high homologies with a group of pectin methylesterases (PME), pollen specific, and is required for enhancing the growth of pollen tube in style and transmitting tract tissues.	extracellular
AT2G14247.1	-1.32335	3.28349e-08	5.86313e-06	488	Expressed protein;	plastid
AT5G44300.1	-1.3216	1.55782e-07	2.21402e-05	568	Dormancy/auxin associated family protein;	cytosol
AT3G20530.1	-1.32139	6.3003e-06	0.000492981	1555	Protein kinase superfamily protein;	mitochondrion
AT1G02790.1	-1.3187	5.60905e-10	2.02042e-07	1658	polygalacturonase 4;encodes a exopolygalacturonase.	extracellular
AT4G10010.1	-1.31712	0.000215469	0.00886138	2132	Protein kinase superfamily protein;	nucleus
AT4G02250.1	-1.31634	3.53475e-08	6.17846e-06	483	Plant invertase/pectin methylesterase inhibitor superfamily protein;	extracellular
AT4G34410.1	-1.31593	1.49164e-07	2.13448e-05	1385	redox responsive transcription factor 1;encodes a member of the ERF (ethylene response factor) subfamily B-3 of ERF/AP2 transcription factor family. The protein contains one AP2 domain. There are 18 members in this subfamily including ATERF-1, ATERF-2, AND ATERF-5.	nucleus
AT3G62710.1	-1.31403	3.26725e-09	8.64042e-07	2110	Glycosyl hydrolase family protein;	extracellular
AT4G10440.1	-1.31019	0.000954541	0.0277361	1902	S-adenosyl-L-methionine-dependent methyltransferases superfamily protein;	extracellular,plasma membrane
AT1G18120.1	-1.30882	0.000117606	0.0054359	1835	Unknown	Not Defined
AT5G04180.1	-1.3056	2.78921e-08	5.24974e-06	1140	alpha carbonic anhydrase 3;	extracellular
AT1G70720.1	-1.30283	2.36725e-05	0.00145889	797	Plant invertase/pectin methylesterase inhibitor superfamily protein;	extracellular
AT3G59455.1	-1.30211	1.60637e-06	0.000164511	574	Bifunctional inhibitor/lipid-transfer protein/seed storage 2S albumin superfamily protein;Encodes a Protease inhibitor/seed storage/LTP family protein	extracellular
AT5G61720.1	-1.30154	3.34452e-09	8.73422e-07	1403	Protein of unknown function (DUF1216);	plasma membrane,endoplasmic reticulum
AT5G39400.1	-1.29995	1.61476e-06	0.000164564	1697	Calcium/lipid-binding (CaLB) phosphatase;	nucleus
AT1G11770.1	-1.2983	2.78097e-07	3.63125e-05	1701	FAD-binding Berberine family protein;	extracellular,endoplasmic reticulum
AT5G09550.1	-1.29766	4.73772e-07	5.96268e-05	1673	GDP dissociation inhibitor family protein / Rab GTPase activator family protein;	cytosol
AT2G13350.1	-1.29409	2.05653e-07	2.83949e-05	1490	Calcium-dependent lipid-binding (CaLB domain) family protein;	plasma membrane
AT4G28000.1	-1.29206	0.000130175	0.00586152	2493	P-loop containing nucleoside triphosphate hydrolases superfamily protein;	plasma membrane
AT3G14040.1	-1.28871	1.42824e-09	4.42005e-07	1690	Pectin lyase-like superfamily protein;	extracellular
AT3G13390.1	-1.28721	2.66171e-09	7.22189e-07	2125	SKU5 similar 11;	extracellular
AT2G13620.1	-1.28536	0.000954541	0.0277361	2466	cation/hydrogen exchanger 15;member of Putative Na+/H+ antiporter family	plasma membrane
AT5G48160.2	-1.2853	8.91682e-05	0.00437301	2091	Protein of unknown function (DUF1423);Encodes a nuclear PHD finger protein that is functionally redundant with OBE1 and plays an important role in the maintenance and/or establishment of the root and shoot apical meristems.	nucleus
AT5G45880.1	-1.28379	5.04021e-09	1.25308e-06	895	Pollen Ole e 1 allergen and extensin family protein;	extracellular
AT1G25240.1	-1.2824	3.60778e-06	0.000301495	1263	ENTH/VHS/GAT family protein;	mitochondrion
AT4G13075.1	-1.27845	0.000901243	0.0265194	513	RALF-like 30;Rapid alkalinization factor (RALF) family protein. Member of a diversely expressed predicted peptide family showing sequence similarity to tobacco Rapid Alkalinization Factor (RALF), and is believed to play an essential role in the physiology of Arabidopsis. Consists of a single exon and is characterized by a conserved C-terminal motif and N-terminal signal peptide.	extracellular
AT1G75020.1	-1.27642	0.00145825	0.0377518	1345	lysophosphatidyl acyltransferase 4;	endoplasmic reticulum
AT2G26450.1	-1.27578	2.12945e-07	2.88887e-05	2170	Plant invertase/pectin methylesterase inhibitor superfamily;	extracellular
AT1G67290.1	-1.27136	2.48208e-08	4.75739e-06	2072	glyoxal oxidase-related protein;	plasma membrane
AT3G10930.1	-1.26943	2.92344e-08	5.4371e-06	703	Unknown	mitochondrion
AT5G23370.1	-1.26911	0.000228035	0.00923277	941	GRAM domain-containing protein / ABA-responsive protein-related;	mitochondrion
AT2G22310.1	-1.26747	0.00152324	0.0387147	1387	ubiquitin-specific protease 4;Encodes a ubiquitin-specific protease.	cytosol,nucleus
AT5G65080.1	-1.26658	0.00029002	0.0110568	1018	K-box region and MADS-box transcription factor family protein ;Is upregulated during vernalization and regulates flowering time. Encodes MADS-domain protein. Two variants encoding proteins of 198 and 184 amino acids have been reported.	nucleus
AT3G02840.1	-1.26461	1.69283e-08	3.50164e-06	1278	ARM repeat superfamily protein;	mitochondrion
AT3G43860.1	-1.26444	1.45552e-08	3.10643e-06	2001	glycosyl hydrolase 9A4;	extracellular
AT5G39865.1	-1.26233	9.62349e-05	0.00464328	1713	Glutaredoxin family protein;	mitochondrion
AT1G76965.1	-1.25849	0.000525306	0.0176159	564	Encodes a Protease inhibitor/seed storage/LTP family protein	extracellular
AT5G12000.1	-1.2583	1.81957e-07	2.5513e-05	2485	Protein kinase protein with adenine nucleotide alpha hydrolases-like domain;	nucleus
AT2G34660.2	-1.25818	0.0001262	0.00571926	5352	multidrug resistance-associated protein 2;encodes a multidrug resistance-associated protein that is MgATP-energized glutathione S-conjugate pump. The expression of this gene is upregulated by herbicide safeners such as benoxacor and fenclorim.	plasma membrane
AT1G54070.1	-1.25344	1.36972e-07	2.01523e-05	416	Dormancy/auxin associated family protein;	nucleus
AT1G04450.1	-1.25229	0.000311768	0.0116312	905	ROP-interactive CRIB motif-containing protein 3;Encodes a member of a novel protein family that contains contain a CRIB (for Cdc42/Rac-interactive binding) motif required for their specific interaction with GTP-bound Rop1 (plant-specific Rho GTPase). It interacts with Rop1 and is involved in pollen tube growth and function, and exocytosis in the pollen tube tip. The protein most similar to RIC1 (…	plasma membrane
AT5G26920.2	-1.25146	0.00142716	0.0372713	2149	Cam-binding protein 60-like G;Encodes a calmodulin-binding protein CBP60g (calmodulin binding protein 60-like.g). The calmodulin-binding domain is located near the N-terminus; calmodulin binding is dependent on Ca(2+). Inducible by both bacterial pathogen and MAMP (microbe-associated molecular pattern) treatments. Bacterial growth is enhanced in cbp60g mutants. cbp60g mutants also show defects in…	mitochondrion
AT1G13130.1	-1.24998	4.55197e-06	0.000367181	1786	Cellulase (glycosyl hydrolase family 5) protein;	extracellular
AT1G04470.1	-1.24746	5.15913e-07	6.34027e-05	3307	Protein of unknown function (DUF810);	cytosol
AT1G30330.1	-1.24678	9.108e-05	0.00443553	3907	auxin response factor 6;Encodes a member of the auxin response factor family. Mediates auxin response via expression of auxin regulated genes. Acts redundantly with ARF8 to control stamen elongation and flower maturation. Expression of ARF6 is controlled by miR167.	nucleus
AT1G07540.1	-1.24649	0.00106836	0.0300002	1893	TRF-like 2;Arabidopsis thaliana telomere-binding protein, putative (At1g07540)	nucleus
AT3G09870.1	-1.24589	4.0431e-05	0.00225249	534	SAUR-like auxin-responsive protein family ;	mitochondrion
AT5G21150.1	-1.24428	1.87654e-08	3.80627e-06	3018	Argonaute family protein;AGO9-dependent sRNA silencing is crucial to specify cell fate in the Arabidopsis ovule. AGO9 is expressed in reproductive companion cells but not in the associated male or female gametes or their precursors. Therefore, AGO9 acts non-cell autonomously to silencing the activity of TEs activity in the female gametophyte.	nucleus
AT3G22640.1	-1.24236	1.69282e-05	0.00109833	1658	cupin family protein;	extracellular
AT5G47000.1	-1.24217	6.90012e-08	1.1175e-05	1390	Peroxidase superfamily protein;	extracellular
AT5G07510.1	-1.24154	0.000684044	0.0215551	796	glycine-rich protein 14;encodes a glycine-rich protein that is expressed in low abundance in stems and leaves, and very low abundance in flowers.	plasma membrane
AT1G65390.1	-1.24071	0.000111826	0.00525006	1389	phloem protein 2 A5;	plastid
AT3G28750.1	-1.23825	8.62042e-09	2.00109e-06	1254	Unknown	extracellular
AT3G05725.1	-1.23661	0.00125678	0.0341439	590	Protein of unknown function (DUF3511);	nucleus
AT4G39130.1	-1.23635	0.000387771	0.0137909	529	Dehydrin family protein;	cytosol
AT3G20580.1	-1.23408	1.17571e-07	1.8061e-05	2372	COBRA-like protein 10 precursor;	extracellular
AT1G22380.1	-1.23336	0.000264573	0.0102932	1602	UDP-glucosyl transferase 85A3;Encodes a putative UDP-glucosyl transferase. At1g22380 was initially identified as encoding the protein AAF87154, which has been classified as a bHLH protein (AtbHLH152). Subsequently it has been found that the AAF87154 protein appears to be encoded by the AT1G23970 genomic locus.	plasma membrane
AT3G28830.1	-1.23245	6.98934e-09	1.67841e-06	1949	Protein of unknown function (DUF1216);	extracellular
AT2G02720.1	-1.23197	3.16306e-07	4.10451e-05	1723	Pectate lyase family protein;	extracellular
AT2G07560.1	-1.22983	2.56634e-08	4.87418e-06	3332	H(+)-ATPase 6;	plasma membrane
AT5G28680.1	-1.22976	6.51119e-06	0.000507581	2577	Malectin/receptor-like protein kinase family protein;Receptor-like kinase required for maintenance of pollen tube growth. Display polar localization at the plasma membrane of the pollen tube tip.	plasma membrane
AT2G07040.1	-1.22936	3.50437e-07	4.49161e-05	2209	Leucine-rich repeat protein kinase family protein;Pollen receptor kinase. Coexpression of AtPRK2a with AtRopGEF12 resulted in isotropic pollen tube growth.	plasma membrane
AT1G09790.1	-1.22887	0.00191989	0.0462101	1451	COBRA-like protein 6 precursor;	extracellular
AT1G76370.1	-1.22807	9.68306e-05	0.00466125	1602	Protein kinase superfamily protein;	plasma membrane
AT5G44630.1	-1.22792	9.25865e-08	1.46539e-05	1699	Terpenoid cyclases/Protein prenyltransferases superfamily protein;Encodes a sesquiterpene synthase involved in generating all of the group B sesquiterpenes found in the Arabidopsis floral volatile blend. Strongly expressed in intrafloral nectaries.	cytosol
AT3G07850.1	-1.2269	7.36911e-09	1.74949e-06	1691	Pectin lyase-like superfamily protein;	extracellular
AT3G28600.1	-1.22474	2.89035e-06	0.000252658	1559	P-loop containing nucleoside triphosphate hydrolases superfamily protein;	plasma membrane
AT3G07120.1	-1.22284	0.000108582	0.005144	1264	RING/U-box superfamily protein;	nucleus
AT1G10620.1	-1.22227	0.000846656	0.0251971	2157	Protein kinase superfamily protein;	nucleus
AT4G35700.1	-1.21932	0.000311768	0.0116312	1002	zinc finger (C2H2 type) family protein;	nucleus
AT3G15280.1	-1.21841	0.000139714	0.00621831	652	Unknown	mitochondrion
AT3G28810.1	-1.21494	6.16844e-06	0.000484477	1305	Protein of unknown function (DUF1216);	extracellular
AT5G62750.1	-1.21387	1.33239e-06	0.000141301	669	Unknown	nucleus
AT5G24105.1	-1.21321	8.34284e-06	0.000615896	576	arabinogalactan protein 41;Encodes a putative arabinogalactan-protein (AGP41).	extracellular
AT1G29140.1	-1.21162	1.96196e-08	3.91438e-06	851	Pollen Ole e 1 allergen and extensin family protein;	extracellular
AT5G58170.1	-1.20795	1.15495e-07	1.78734e-05	2622	SHV3-like 5;	extracellular
AT2G05850.1	-1.20765	4.84791e-07	6.02872e-05	1584	serine carboxypeptidase-like 38;	vacuole
AT3G36659.1	-1.20669	3.31376e-05	0.00193383	795	Plant invertase/pectin methylesterase inhibitor superfamily protein;	extracellular
AT3G28790.1	-1.20457	1.27117e-08	2.7955e-06	2184	Protein of unknown function (DUF1216);	extracellular
AT5G07420.1	-1.20373	1.12852e-06	0.00012344	1321	Pectin lyase-like superfamily protein;	extracellular
AT5G38760.1	-1.20054	6.04457e-08	1.01027e-05	509	Late embryogenesis abundant protein (LEA) family protein;	nucleus
AT3G19090.1	-1.19843	3.49137e-06	0.000294119	1368	RNA-binding protein;	nucleus
AT1G80470.1	-1.19393	3.15141e-06	0.000269833	1565	F-box/RNI-like/FBD-like domains-containing protein;	nucleus
AT5G59845.1	-1.1929	5.96002e-05	0.00309743	601	Gibberellin-regulated family protein;	extracellular
AT1G48020.1	-1.19073	1.89874e-06	0.000184951	758	pectin methylesterase inhibitor 1;Pectin methylesterase inhibitor AtPMEI1. Inactivates AtPPME1 in vitro. Localized to pollen tube cell tip.	extracellular
AT5G23270.1	-1.18972	3.13197e-06	0.000269833	1923	sugar transporter 11;	plasma membrane
AT4G17740.1	-1.18684	0.00191989	0.0462101	1692	Peptidase S41 family protein;	plastid
AT1G55570.1	-1.18393	3.5488e-08	6.17846e-06	2088	SKU5 similar 12;	extracellular
AT2G31425.1	-1.1832	5.10184e-06	0.000406823	736	Plant invertase/pectin methylesterase inhibitor superfamily protein;	extracellular
AT5G07430.1	-1.18218	3.64969e-08	6.28498e-06	1329	Pectin lyase-like superfamily protein;	extracellular
AT3G46520.1	-1.17897	1.55767e-05	0.00102984	1453	actin-12;Member of actin subclass composed of ACT12 and ACT4. RNA is expressed at very low levels in vegetative organs, low levels in flowers and very high levels in pollen. Expression of an ACT12/GUS fusion was found in vascular tissues, tapetum, developing and mature pollen, the root cap and in a ring of pericycle tissues during lateral root initiation and early development.	cytosol
AT3G62640.1	-1.17677	0.000583049	0.0190627	612	Protein of unknown function (DUF3511);	cytosol,plasma membrane
AT5G45095.1	-1.17476	8.00235e-05	0.00396173	1683	Unknown	plasma membrane
AT3G32925.1	-1.16958	0.00149395	0.038533	1652	Unknown	Not Defined
AT1G57640.1	-1.16956	0.00159409	0.0401735	4440	Unknown	Not Defined
AT1G07135.1	-1.16842	3.67015e-08	6.28498e-06	732	glycine-rich protein;	extracellular
AT5G39860.1	-1.16567	1.12049e-05	0.000796237	703	basic helix-loop-helix (bHLH) DNA-binding family protein;Encodes PRE1 (PACLOBUTRAZOL RESISTANCE1). PRE1 and IBH1 form a pair of antagonistic HLH/bHLH transcription factors that function downstream of BZR1 to mediate brassinosteroid regulation of cell elongation. BNQ1 is directly and negatively regulated by AP3 and PI in petals.Required for appropriate regulation of flowering time.	nucleus
AT3G54700.1	-1.16524	0.000103444	0.00491172	1646	phosphate transporter 1;7;Encodes Pht1;7, a member of the Pht1 family of phosphate transporters which include: Pht1;1/At5g43350, Pht1;2/At5g43370, Pht1;3/At5g43360, Pht1;4/At2g38940, Pht1;5/At2g32830, Pht1;6/At5g43340, Pht1;7/At3g54700, Pht1;8/At1g20860, Pht1;9/At1g76430 (Plant Journal 2002, 31:341).	plasma membrane
AT3G27415.1	-1.16418	0.00114321	0.0316344	927	Unknown	cytosol
AT4G39000.1	-1.16324	0.00140177	0.0370706	1482	glycosyl hydrolase 9B17;	extracellular
AT3G01085.1	-1.1623	2.80853e-06	0.000249685	2121	Protein kinase superfamily protein;	nucleus
AT3G62010.1	-1.16228	0.000243522	0.00979989	4268	Unknown	cytosol
AT3G25170.1	-1.16051	1.41605e-07	2.06882e-05	510	ralf-like 26;Member of a diversely expressed predicted peptide family showing sequence similarity to tobacco Rapid Alkalinization Factor (RALF), and is believed to play an essential role in the physiology of Arabidopsis. Consists of a single exon and is characterized by a conserved C-terminal motif and N-terminal signal peptide.	extracellular
AT2G13680.1	-1.16009	8.50534e-06	0.000625682	5925	callose synthase 5;Responsible for the synthesis of callose deposited at the primary cell wall of meiocytes, tetrads and microspores. Required for exine formation during microgametogenesis and for pollen viability. Highest expression in meiocytes, tetrads, microspores and mature pollen.	mitochondrion
AT1G17540.1	-1.15923	2.57521e-05	0.00155047	2574	Protein kinase protein with adenine nucleotide alpha hydrolases-like domain;	nucleus
AT3G18810.1	-1.15859	1.41935e-05	0.000953478	2103	Protein kinase superfamily protein;	nucleus
AT3G26125.1	-1.15859	1.18895e-05	0.000836349	1626	cytochrome P450, family 86, subfamily C, polypeptide 2;encodes a protein with cytochrome P450 domain	endoplasmic reticulum
AT3G02850.1	-1.153	0.00015788	0.00688609	2595	STELAR K+ outward rectifier;Encodes SKOR, a member of Shaker family potassium ion (K+) channel. This family includes five groups based on phylogenetic analysis (FEBS Letters (2007) 581: 2357): I (inward rectifying channel): AKT1 (AT2G26650), AKT5 (AT4G32500) and SPIK (also known as AKT6, AT2G25600); II (inward rectifying channel): KAT1 (AT5G46240) and KAT2 (AT4G18290); III (weakly inward rectifyi…	vacuole,plasma membrane
AT3G43120.1	-1.15155	2.84399e-05	0.00168322	849	SAUR-like auxin-responsive protein family ;	cytosol
AT2G35765.1	-1.14898	2.55617e-06	0.000235258	397	Unknown	extracellular
AT4G27580.1	-1.14889	1.31841e-06	0.000140532	777	Unknown	nucleus
AT3G01700.1	-1.14821	7.8867e-08	1.25778e-05	753	arabinogalactan protein 11;Encodes an arabinogalactan protein that is expressed in pollen, pollen sac and pollen tube. Loss of AGP11 function results in decreased fertility due to defects in pollen tube growth.	extracellular
AT2G26695.1	-1.14689	9.36323e-05	0.00454923	654	Ran BP2/NZF zinc finger-like superfamily protein;	extracellular
AT4G40080.1	-1.14676	0.00150854	0.0386231	1330	ENTH/ANTH/VHS superfamily protein;	mitochondrion
AT4G23560.1	-1.14635	1.45674e-06	0.000151414	1812	glycosyl hydrolase 9B15;	extracellular
AT1G01310.1	-1.146	9.80593e-06	0.00070894	977	CAP (Cysteine-rich secretory proteins, Antigen 5, and Pathogenesis-related 1 protein) superfamily protein;	extracellular
AT2G05935.1	-1.14468	5.89361e-05	0.00307823	3954	Unknown	Not Defined
AT1G47400.1	-1.14441	3.83003e-05	0.00218626	470	Unknown	plasma membrane
AT1G78950.1	-1.144	4.32986e-07	5.48239e-05	2406	Terpenoid cyclases family protein;	cytosol
AT5G53050.3	-1.14331	0.00183477	0.0447956	1774	alpha/beta-Hydrolases superfamily protein;	cytosol
AT4G36700.1	-1.14313	1.27869e-05	0.000881665	1842	RmlC-like cupins superfamily protein;	extracellular
AT2G41240.1	-1.13732	0.000309992	0.0116064	729	basic helix-loop-helix protein 100;Encodes a member of the basic helix-loop-helix transcription factor family protein.	nucleus
AT2G38240.1	-1.13577	6.29265e-07	7.55552e-05	1337	2-oxoglutarate (2OG) and Fe(II)-dependent oxygenase superfamily protein;	cytosol
AT1G23660.1	-1.13356	0.00103675	0.0295899	868	Domain of unknown function DUF220;	cytosol
AT4G18540.1	-1.1329	0.00171674	0.042647	1563	Unknown	plasma membrane
AT1G08150.1	-1.12853	0.00171674	0.042647	2448	Cation/hydrogen exchanger family protein;member of Putative Na+/H+ antiporter family	plasma membrane
AT4G28700.1	-1.12711	0.00109885	0.0307326	1515	ammonium transporter 1;4;	plasma membrane
AT1G69940.1	-1.12703	1.20706e-07	1.82002e-05	1353	Pectin lyase-like superfamily protein;Encodes a protein with pectin methylesterase activity. The protein expression was shown to be highly restricted to the pollen grain (no detection in any other tissues or in the pollen grains' surrounding cells of the anthers.	extracellular
AT4G24190.1	-1.1242	8.9718e-07	0.000101869	2715	Chaperone protein htpG family protein;encodes an ortholog of GRP94, an ER-resident HSP90-like protein and is involved in regulation of meristem size and organization. Single and double mutant analyses suggest that SHD may be required for the correct folding and/or complex formation of CLV proteins. Lines carrying recessive mutations in this locus exhibits expanded shoot meristems, disorganized ro…	endoplasmic reticulum
AT3G29040.1	-1.12369	0.00141664	0.0372713	768	Domain of unknown function (DUF26);	extracellular
AT3G46090.1	-1.12366	2.09176e-06	0.000200463	635	C2H2 and C2HC zinc fingers superfamily protein;	nucleus
AT1G61860.1	-1.12232	9.94295e-05	0.00473185	1392	Protein kinase superfamily protein;	cytosol
AT5G64790.1	-1.12178	3.00257e-05	0.00176703	1672	O-Glycosyl hydrolases family 17 protein;	extracellular
AT1G10770.1	-1.11945	1.36817e-06	0.000144362	779	Plant invertase/pectin methylesterase inhibitor superfamily protein;Encodes a putative pectin methylesterase/invertase inhibitor. Anti-sense reduction of this gene's transcript results in pollen tube growth retardation and then partial male sterility and reduced seed set.	plasma membrane
AT5G20710.1	-1.11871	1.69674e-06	0.000168801	2750	beta-galactosidase 7;	extracellular
AT4G35010.1	-1.11699	2.44996e-07	3.28107e-05	2801	beta-galactosidase 11;putative beta-galactosidase (BGAL11 gene)	extracellular
AT3G21570.1	-1.11569	0.000286695	0.010986	734	Unknown	nucleus
AT4G07820.1	-1.11522	3.67046e-05	0.00211024	687	CAP (Cysteine-rich secretory proteins, Antigen 5, and Pathogenesis-related 1 protein) superfamily protein;	extracellular
AT2G36190.1	-1.11332	0.000309058	0.0115922	2082	cell wall invertase 4;cwINV4 appears to function as a cell wall-localized invertase (that can catalyze the hydrolysis of sucrose into fructose and glucose) based on the phenotype of cwinv4 mutants. cwINV4 transcripts are expressed at high levels in lateral and median nectaries and this enzyme plays an important role in nectar production.	extracellular
AT2G30615.1	-1.11184	0.000483548	0.0165611	1502	Unknown	cytosol
AT3G01270.1	-1.10873	1.7725e-07	2.5021e-05	1812	Pectate lyase family protein;	extracellular
AT3G59480.1	-1.10859	9.70642e-06	0.000706574	1221	pfkB-like carbohydrate kinase family protein;	cytosol
AT3G55840.1	-1.10646	2.77455e-06	0.000248781	1872	Hs1pro-1 protein;	cytosol
AT1G28430.1	-1.1052	7.80792e-06	0.000586774	1566	cytochrome P450, family 705, subfamily A, polypeptide 24;member of CYP705A	endoplasmic reticulum
AT1G75300.1	-1.10449	0.000424046	0.0148894	1139	NmrA-like negative transcriptional regulator family protein;encodes a protein whose sequence is similar to an isoflavone reductase	cytosol
AT2G14290.1	-1.10226	0.000179796	0.00766588	1237	F-box family protein with a domain of unknown function (DUF295);	cytosol
AT3G54240.1	-1.10054	0.001513	0.0386735	1053	alpha/beta-Hydrolases superfamily protein;	extracellular
AT4G04077.1	-1.09021	0.000483548	0.0165611	754	Unknown	Not Defined
AT2G44578.1	-1.08877	0.000222809	0.00905629	681	RING/U-box superfamily protein;	extracellular
AT1G65480.1	-1.08682	2.08464e-05	0.00130007	855	PEBP (phosphatidylethanolamine-binding protein) family protein;FT, together with LFY, promotes flowering and is antagonistic with its homologous gene, TERMINAL FLOWER1 (TFL1). FT is expressed in leaves and is induced by long day treatment. Either the FT mRNA or protein is translocated to the shoot apex where it induces its own expression. Recent data suggests that FT protein acts as a long-range …	extracellular
AT5G03620.1	-1.08665	5.95888e-05	0.00309743	2301	Subtilisin-like serine endopeptidase family protein;	extracellular
AT5G07410.1	-1.08586	2.76031e-07	3.62695e-05	1401	Pectin lyase-like superfamily protein;	extracellular
AT3G21320.1	-1.08439	2.48738e-05	0.00151065	2419	Unknown	nucleus
AT3G01240.1	-1.08279	2.96134e-06	0.000257784	662	Unknown	extracellular
AT1G56250.1	-1.07856	3.99335e-05	0.00224306	1146	phloem protein 2-B14;	plasma membrane
AT3G06260.1	-1.07853	3.82078e-05	0.00218626	1387	galacturonosyltransferase-like 4;Encodes a protein with putative galacturonosyltransferase activity.	extracellular,plasma membrane
AT1G78970.1	-1.07762	3.87978e-05	0.00219665	2642	lupeol synthase 1;Lupeol synthase. Converts oxidosqualene to multiple triterpene alcohols and a triterpene diols. This conversion proceeds through the formation of a 17&#946;-dammarenyl cation.	cytosol
AT3G11480.1	-1.0741	2.02829e-05	0.00126872	1424	S-adenosyl-L-methionine-dependent methyltransferases superfamily protein;The gene encodes a SABATH methyltransferase that methylates both salicylic acid and benzoic acid. It is highly expressed in flowers, induced by biotic and abiotic stress and thought to be involved in direct defense mechanism.	cytosol,plasma membrane
AT5G59810.1	-1.07366	8.81636e-06	0.000646285	2587	Subtilase family protein;	mitochondrion
AT2G20700.1	-1.07018	1.45818e-05	0.000976417	691	LORELEI-LIKE-GPI ANCHORED PROTEIN 2;	extracellular
AT2G16505.1	-1.06828	0.000117993	0.00544175	560	Maternally expressed gene (MEG) family protein;Encodes a Maternally expressed gene (MEG) family protein	extracellular
AT3G17220.1	-1.06732	0.000708525	0.0220933	522	pectin methylesterase inhibitor 2;Pectin methylesterase inhibitor AtPMEI2. Inactivates AtPPME1 in vitro. Localized to Brefeldin A-induced compartments, and was found in FYVE-induced endosomal aggregates.	extracellular
AT5G15140.1	-1.06702	7.61804e-06	0.000574571	1602	Galactose mutarotase-like superfamily protein;	extracellular
AT5G01450.1	-1.06636	7.09197e-07	8.37093e-05	1904	RING/U-box superfamily protein;	nucleus
AT1G65970.1	-1.06589	1.7205e-06	0.000170354	737	thioredoxin-dependent peroxidase 2;thioredoxin-dependent peroxidase 2	cytosol
AT1G60190.1	-1.0654	4.04574e-06	0.00033277	2276	ARM repeat superfamily protein;	cytosol,mitochondrion
AT2G26850.1	-1.0653	1.02617e-05	0.000736729	1566	F-box family protein;	extracellular
AT2G36020.1	-1.0635	2.62345e-06	0.000237269	1317	HVA22-like protein J;	plasma membrane
AT3G28770.1	-1.0623	1.21953e-05	0.000851478	6246	Protein of unknown function (DUF1216);	extracellular
AT3G26934.1	-1.06164	0.000963978	0.0279326	621	Unknown	nucleus
AT1G07160.1	-1.05915	0.000302146	0.0114149	1460	Protein phosphatase 2C family protein;	plastid
AT3G29000.1	-1.05644	2.45033e-05	0.00149685	636	Calcium-binding EF-hand family protein;	plasma membrane,endoplasmic reticulum
AT2G26530.1	-1.05614	7.52873e-05	0.00377195	1455	Protein of unknown function (DUF1645);unknown function	nucleus
AT3G07820.1	-1.05511	8.03427e-07	9.27359e-05	1400	Pectin lyase-like superfamily protein;	extracellular
AT3G48520.1	-1.05182	3.9617e-06	0.000329632	1694	cytochrome P450, family 94, subfamily B, polypeptide 3;member of CYP94B	endoplasmic reticulum
AT3G18360.1	-1.05181	8.34519e-05	0.0041217	858	VQ motif-containing protein;	nucleus
AT1G72960.1	-1.0515	0.000781216	0.0236882	2415	Root hair defective 3 GTP-binding protein (RHD3);	plasma membrane
AT1G55560.1	-1.05139	1.39409e-06	0.000146359	1932	SKU5 similar 14;	extracellular
AT1G35490.1	-1.05026	8.29547e-06	0.000615896	1312	bZIP family transcription factor;	nucleus
AT1G68945.1	-1.04891	5.46756e-06	0.000432683	369	Unknown	plasma membrane,endoplasmic reticulum
AT1G56060.1	-1.04774	6.24123e-05	0.00320373	436	Unknown	cytosol
AT5G26692.1	-1.04648	1.52028e-05	0.00101152	529	Putative membrane lipoprotein;Encodes a Plant thionin family protein	extracellular
AT5G10210.1	-1.04573	1.08713e-05	0.000775166	997	Unknown	cytosol
AT3G13400.1	-1.04493	6.54453e-07	7.81304e-05	1898	SKU5 similar 13;	extracellular
AT3G62180.1	-1.04463	4.22103e-06	0.000344475	857	Plant invertase/pectin methylesterase inhibitor superfamily protein;	extracellular
AT1G78000.1	-1.04404	0.000721786	0.0224065	2291	sulfate transporter 1;2;Encodes a sulfate transporter that can restore sulfate uptake capacity of a yeast mutant lacking sulfate transporter genes.	plasma membrane
AT3G62170.1	-1.04287	1.19064e-06	0.00012767	2211	VANGUARD 1 homolog 2;	extracellular
AT3G05610.1	-1.04047	1.57529e-06	0.000162123	2411	Plant invertase/pectin methylesterase inhibitor superfamily;	extracellular
AT1G65240.1	-1.03942	0.000214531	0.00885767	1524	Eukaryotic aspartyl protease family protein;	extracellular,plasma membrane
AT5G14380.1	-1.03923	9.09155e-07	0.000102671	880	arabinogalactan protein 6;Encodes an arabinogalactan protein that is expressed in pollen, pollen sac and pollen tube. Loss of AGP6 function results in decreased fertility due to defects in pollen tube growth.	extracellular
AT1G61563.1	-1.03864	1.13938e-06	0.000123979	528	ralf-like 8;Member of a diversely expressed predicted peptide family showing sequence similarity to tobacco Rapid Alkalinization Factor (RALF), and is believed to play an essential role in the physiology of Arabidopsis. Consists of a single exon and is characterized by a conserved C-terminal motif and N-terminal signal peptide.	extracellular
AT1G52270.1	-1.03818	0.000175163	0.00749899	678	Unknown	mitochondrion
AT2G18420.1	-1.03481	0.00118876	0.032663	565	Gibberellin-regulated family protein;Encodes a Gibberellin-regulated GASA/GAST/Snakin family protein	extracellular
AT1G80660.1	-1.03379	0.000793071	0.0240128	2865	H(+)-ATPase 9;	plasma membrane
AT4G13560.1	-1.03308	1.3851e-05	0.00093953	605	Late embryogenesis abundant protein (LEA) family protein;	nucleus
AT2G22055.1	-1.03307	1.19922e-05	0.000840744	240	RALF-like 15;Member of a diversely expressed predicted peptide family showing sequence similarity to tobacco Rapid Alkalinization Factor (RALF), and is believed to play an essential role in the physiology of Arabidopsis. Consists of a single exon and is characterized by a conserved C-terminal motif and N-terminal signal peptide. This gene is contained within a highly AT-rich repetitive sequence r…	extracellular
AT3G28917.1	-1.03237	0.00022112	0.00903176	824	mini zinc finger 2;	mitochondrion
AT2G24370.1	-1.03161	0.00132509	0.035356	2367	Protein kinase protein with adenine nucleotide alpha hydrolases-like domain;	nucleus
AT5G20230.1	-1.0303	9.63734e-07	0.000108249	932	blue-copper-binding protein;Al-stress-induced gene	extracellular
AT4G08670.1	-1.02868	4.34504e-06	0.000353216	693	Bifunctional inhibitor/lipid-transfer protein/seed storage 2S albumin superfamily protein;	extracellular
AT3G28850.1	-1.02849	1.84781e-05	0.00118057	1454	Glutaredoxin family protein;	nucleus
AT3G62950.1	-1.02778	9.83335e-05	0.00471189	686	Thioredoxin superfamily protein;	cytosol
AT2G22180.1	-1.02743	0.000131934	0.00592767	1102	hydroxyproline-rich glycoprotein family protein;	nucleus
AT4G08040.1	-1.02468	0.000212631	0.00883157	1383	1-aminocyclopropane-1-carboxylate synthase 11;encodes an aminotransferase that belongs to ACC synthase gene family structurally	cytosol
AT1G08730.1	-1.02249	0.000515404	0.0173955	4739	Myosin family protein with Dil domain;Class XI myosin gene	plasma membrane
AT1G61470.1	-1.0179	0.000184968	0.00785439	837	Polynucleotidyl transferase, ribonuclease H-like superfamily protein;	nucleus
AT4G04930.1	-1.01731	0.000133381	0.00597981	1329	fatty acid desaturase family protein;Encodes a sphingolipid delta4-desaturase, involved in sphingolipid biosynthesis. Specifically expressed in floral tissues. Knockout mutants were devoid of sphinga-4,8-dienine in floral tissues.	plasma membrane,endoplasmic reticulum
AT3G25690.1	-1.01683	4.76121e-05	0.00260396	3384	Hydroxyproline-rich glycoprotein family protein;actin binding protein required for normal chloroplast positioning	plastid
AT4G15980.1	-1.01636	0.0019629	0.0468674	2106	Plant invertase/pectin methylesterase inhibitor superfamily;	extracellular
AT1G22110.1	-1.01474	0.000515404	0.0173955	2056	structural constituent of ribosome;	cytosol
AT3G52010.1	-1.01459	6.18321e-05	0.00318962	1609	serine carboxypeptidase-like 37;	extracellular
AT1G65890.1	-1.01395	0.000313997	0.0116727	1926	acyl activating enzyme 12;	peroxisome
AT3G61910.1	-1.01383	0.00118217	0.0325399	1227	NAC domain protein 66;NAC transcription factor NST2. NST1 and NST2 are redundant in regulating secondary wall thickening in anther walls. NST2 promoter was particularly strong in anther tissue.	nucleus
AT5G16500.1	-1.01214	0.000836711	0.0250042	2131	Protein kinase superfamily protein;	nucleus
AT5G28690.1	-1.01192	0.00024441	0.0098008	1263	Protein of unknown function (DUF1685);	nucleus
AT3G62960.1	-1.01165	0.000281379	0.0108261	615	Thioredoxin superfamily protein;	plasma membrane
AT2G47030.1	-1.01089	2.10474e-06	0.000200787	2078	Plant invertase/pectin methylesterase inhibitor superfamily;	extracellular
AT3G19310.1	-1.00925	6.17911e-05	0.00318962	1327	PLC-like phosphodiesterases superfamily protein;	extracellular
AT4G11760.1	-1.00214	1.15323e-05	0.00081396	612	low-molecular-weight cysteine-rich 17;Encodes a member of a family of small,secreted, cysteine rich protein with sequence similarity to the PCP (pollen coat protein) gene family.	extracellular
AT5G52360.1	-1.00163	0.00011613	0.00540353	750	actin depolymerizing factor 10;	cytosol
AT2G33690.1	-1.00097	0.00017937	0.00766341	390	Late embryogenesis abundant protein, group 6;	nucleus
AT4G27790.1	-1.00039	0.0014313	0.0372713	1103	Calcium-binding EF hand family protein;	plasma membrane
AT1G27045.1	-0.999458	0.000592623	0.0193153	1100	Homeobox-leucine zipper protein family;	nucleus
AT3G25165.1	-0.992656	2.6628e-05	0.00159679	554	ralf-like 25;Member of a diversely expressed predicted peptide family showing sequence similarity to tobacco Rapid Alkalinization Factor (RALF), and is believed to play an essential role in the physiology of Arabidopsis. Consists of a single exon and is characterized by a conserved C-terminal motif and N-terminal signal peptide.	extracellular
AT5G42490.1	-0.99204	0.001001	0.028687	3264	ATP binding microtubule motor family protein;	cytosol
AT5G39880.1	-0.976399	8.2002e-06	0.000611852	1351	Unknown	extracellular
AT5G66650.1	-0.97556	3.34354e-05	0.00194577	1286	Protein of unknown function (DUF607);	mitochondrion
AT4G21480.1	-0.975555	0.000765438	0.0233568	1526	sugar transporter protein 12;Putative sugar transporter. Expressed in nematode-induced root syncytia.	plasma membrane
AT5G09500.1	-0.973576	0.0014656	0.0378951	652	Ribosomal protein S19 family protein;	cytosol
AT5G62240.1	-0.972621	0.000603337	0.0195729	1514	Cell cycle regulated microtubule associated protein;	nucleus
AT3G26110.1	-0.970281	6.92023e-06	0.000535472	632	Anther-specific protein agp1-like;	extracellular
AT2G15530.3	-0.96607	0.00120049	0.032871	2864	RING/U-box superfamily protein;	nucleus
AT1G68110.1	-0.966038	3.58255e-05	0.00207331	1433	ENTH/ANTH/VHS superfamily protein;	mitochondrion
AT5G64905.1	-0.965917	0.000160118	0.00696913	486	elicitor peptide 3 precursor;	nucleus
AT5G49920.1	-0.963776	0.000112995	0.00528118	1455	Octicosapeptide/Phox/Bem1p family protein;	nucleus
AT1G67105.1	-0.959628	1.22268e-05	0.000851478	786	Unknown	Not Defined
AT5G47850.1	-0.95789	3.06887e-05	0.00180098	2382	CRINKLY4 related 4;	plasma membrane
AT5G57520.1	-0.957682	0.000264317	0.0102932	720	zinc finger protein 2;Encodes a zinc finger protein containing only a single zinc finger.	nucleus
AT1G20510.2	-0.951846	0.00204015	0.0482159	1915	OPC-8:0 CoA ligase1;	plastid
AT1G50310.1	-0.951761	0.000136135	0.00609023	1554	sugar transporter 9;	plasma membrane
AT2G24450.1	-0.950174	1.05285e-05	0.000753295	1190	FASCICLIN-like arabinogalactan protein 3 precursor;	extracellular
AT5G19400.3	-0.949529	0.00161958	0.0406198	3860	Telomerase activating protein Est1;Encodes SMG7, a protein that possesses an evolutionarily conserved EST1 domain and exhibits strong homology to human SMG6 (EST1A) and SMG7 (EST1C) proteins. SMG7 plays an evolutionarily conserved role in nonsense-mediated RNA decay (NMD). Required for exit from meiosis. Hypomorphic smg7 alleles render mutant plants sterile by causing an unusual cell-cycle arrest…	nucleus
AT1G03170.1	-0.948011	0.000195524	0.00825232	1053	Protein of unknown function (DUF3049);	nucleus
AT5G27840.1	-0.947447	0.00139846	0.0370299	1555	Calcineurin-like metallo-phosphoesterase superfamily protein;encodes a serine/threonine protein phosphatase expressed in expressed in roots, rosettes and flowers.	cytosol
AT2G37430.1	-0.946256	0.000257736	0.0100836	868	C2H2 and C2HC zinc fingers superfamily protein;	nucleus
AT2G30766.1	-0.946021	1.72646e-05	0.00111325	464	Unknown	cytosol
AT2G27880.1	-0.944591	6.24107e-05	0.00320373	3176	Argonaute family protein;	nucleus
AT5G48140.1	-0.944588	1.49396e-05	0.000997179	1441	Pectin lyase-like superfamily protein;	extracellular
AT3G04360.1	-0.941793	0.000483046	0.0165611	1307	Calcium-dependent lipid-binding (CaLB domain) family protein;	extracellular
AT1G60505.1	-0.940886	0.00187331	0.0454555	1928	Unknown	Not Defined
AT1G80660.2	-0.93736	3.37036e-05	0.00195593	3288	H(+)-ATPase 9;	plasma membrane
AT4G25860.1	-0.934841	0.00175421	0.0431671	1271	OSBP(oxysterol binding protein)-related protein 4A;	cytosol
AT1G49270.1	-0.933898	0.000300619	0.0113778	2100	Protein kinase superfamily protein;	nucleus
AT5G18910.1	-0.931594	0.000433454	0.0151942	1725	Protein kinase superfamily protein;	cytosol,nucleus
AT5G65690.1	-0.930369	0.000366685	0.0132083	2176	phosphoenolpyruvate carboxykinase 2;Encodes a putative phosphoenolpyruvate carboxykinase (ATP-dependent).	cytosol
AT4G33970.1	-0.928052	2.48479e-05	0.00151065	2100	Leucine-rich repeat (LRR) family protein;	extracellular
AT5G48730.1	-0.927755	0.000341098	0.0125241	1663	Pentatricopeptide repeat (PPR) superfamily protein;	plastid
AT1G64610.1	-0.926063	0.000455921	0.0158202	2428	Transducin/WD40 repeat-like superfamily protein;	nucleus
AT1G56360.1	-0.925091	0.000154577	0.00679104	1401	purple acid phosphatase 6;	extracellular
AT4G25470.1	-0.921727	0.000718789	0.0223799	944	C-repeat/DRE binding factor 2;Encodes a member of the DREB subfamily A-1 of ERF/AP2 transcription factor family (CBF2). The protein contains one AP2 domain. There are six members in this subfamily, including CBF1, CBF2, and CBF3. This gene is involved in response to low temperature, abscisic acid, and circadian rhythm. Overexpressing this gene leads to increased freeze tolerance and induces the e…	nucleus
AT1G57750.1	-0.921403	0.000411502	0.0144976	1729	cytochrome P450, family 96, subfamily A, polypeptide 15;Encodes a CYP96A15, midchain alkane hydroxylase, involved in cuticular wax biosynthesis.	endoplasmic reticulum
AT1G74150.1	-0.921277	0.000214985	0.0088589	1710	Galactose oxidase/kelch repeat superfamily protein;	cytosol
AT5G50030.1	-0.91873	2.22715e-05	0.00138481	819	Plant invertase/pectin methylesterase inhibitor superfamily protein;	extracellular
AT4G01470.1	-0.918173	0.00150165	0.0385721	759	tonoplast intrinsic protein 1;3;Encodes AtTIP1;3, functions as water and urea channels in pollen.	vacuole
AT4G39110.1	-0.916386	4.82456e-05	0.00263172	2637	Malectin/receptor-like protein kinase family protein;	plasma membrane
AT1G10370.1	-0.916337	2.76994e-05	0.0016487	962	Glutathione S-transferase family protein;	cytosol
AT1G19640.1	-0.914853	0.00190013	0.0458932	1589	jasmonic acid carboxyl methyltransferase;Encodes a S-adenosyl-L-methionine:jasmonic acid carboxyl methyltransferase that catalyzes the formation of methyljasmonate from jasmonic acid. Its expression is induced in response to wounding or methyljasmonate treatment.	nucleus
AT1G52190.1	-0.913524	1.88255e-05	0.0011981	2284	Major facilitator superfamily protein;	plasma membrane
AT3G08560.1	-0.913215	0.000625319	0.0200987	708	vacuolar H+-ATPase subunit E isoform 2;	nucleus
AT5G19530.1	-0.910558	4.31763e-05	0.00238635	1358	S-adenosyl-L-methionine-dependent methyltransferases superfamily protein;Encodes a spermine synthase. Required for internode elongation and vascular development, specifically in the mechanism that defines the boundaries between veins and nonvein regions. This mechanism may be mediated by polar auxin transport. Though ACL5 has been shown to function as a spermine synthase in E. coli, an ACL5 knock…	cytosol
AT5G60615.1	-0.906251	4.23944e-05	0.0023556	240	Defensin-like (DEFL) family protein;Encodes a defensin-like (DEFL) family protein.	extracellular
AT1G32928.1	-0.903884	0.000254524	0.0100331	599	Unknown	nucleus
AT1G05675.1	-0.902782	7.7194e-05	0.00383985	1493	UDP-Glycosyltransferase superfamily protein;	cytosol
AT4G14368.1	-0.899088	0.00130838	0.0351797	3430	Regulator of chromosome condensation (RCC1) family protein;	nucleus
AT2G32030.1	-0.896942	0.000112167	0.00525426	868	Acyl-CoA N-acyltransferases (NAT) superfamily protein;	cytosol
AT5G51410.3	-0.895473	0.000618806	0.0199508	1865	LUC7 N_terminus domain-containing protein;	nucleus
AT5G04080.1	-0.895236	0.00203616	0.0481761	504	Unknown	plasma membrane
AT5G54585.1	-0.894048	0.00152152	0.0387147	730	Unknown	nucleus
AT3G61060.1	-0.893356	0.00058432	0.0190744	1366	phloem protein 2-A13;	cytosol
AT4G26580.2	-0.891371	0.000405759	0.0143278	1421	RING/U-box superfamily protein;	plastid
AT1G70680.1	-0.890663	0.000288176	0.0110065	893	Caleosin-related family protein;	cytosol
AT5G19580.1	-0.886817	2.34726e-05	0.00145085	2118	glyoxal oxidase-related protein;	extracellular
AT1G05490.1	-0.881597	0.000199302	0.00839478	4600	chromatin remodeling 31;	nucleus
AT4G16590.1	-0.879615	5.48166e-05	0.00289931	1907	cellulose synthase-like A01;encodes a gene similar to cellulose synthase	extracellular
AT1G05450.2	-0.879368	0.00193672	0.0464546	839	Bifunctional inhibitor/lipid-transfer protein/seed storage 2S albumin superfamily protein;Encodes a Protease inhibitor/seed storage/LTP family protein	extracellular
AT1G03050.1	-0.872369	0.000253293	0.0100224	1981	ENTH/ANTH/VHS superfamily protein;	cytosol
AT1G50750.1	-0.870405	0.000139891	0.00621831	2691	Plant mobile domain protein family;	nucleus
AT5G20250.2	-0.868428	0.000110707	0.00522097	2737	Raffinose synthase family protein;encodes a member of glycosyl hydrolase family 36. Expression is induced within 3 hours of dark treatment, in senescing leaves and treatment with exogenous photosynthesis inhibitor. Induction of gene expression was suppressed in excised leaves supplied with sugar. The authors suggest that the gene's expression pattern is responding to the level of sugar in the cel…	cytosol
AT2G05914.1	-0.867445	0.000651333	0.020775	1392	Unknown	Not Defined
AT1G75930.1	-0.867027	0.000162747	0.00703958	1218	extracellular lipase 6;member of Lipase proteins	extracellular
AT1G18280.1	-0.866346	0.000141441	0.00627386	770	Bifunctional inhibitor/lipid-transfer protein/seed storage 2S albumin superfamily protein;	extracellular
AT1G15415.1	-0.863937	0.0010149	0.0290058	480	The protein encoded by this gene was identified as a part of pollen proteome by mass spec analysis. It has weak homology to LEA (late embryo abundant) proteins. Encodes protein phosphatase 2A (PP2A) B'gamma subunit. Targeted to nucleus and cytosol.	cytosol,nucleus
AT2G36480.1	-0.863398	0.00192858	0.0463658	2803	ENTH/VHS family protein;	nucleus
AT2G23900.1	-0.863385	0.000347974	0.0127096	1612	Pectin lyase-like superfamily protein;	extracellular
AT1G61566.1	-0.862588	5.23045e-05	0.00280191	551	ralf-like 9;Member of a diversely expressed predicted peptide family showing sequence similarity to tobacco Rapid Alkalinization Factor (RALF), and is believed to play an essential role in the physiology of Arabidopsis. Consists of a single exon and is characterized by a conserved C-terminal motif and N-terminal signal peptide.	extracellular
AT1G74450.1	-0.859729	9.08256e-05	0.00443348	1772	Protein of unknown function (DUF793);	nucleus
AT1G15460.1	-0.857361	0.000279752	0.0108033	2352	HCO3- transporter family;Encodes a efflux-type boron transporter. Over-expression improved plant growth under B toxic conditions.	plasma membrane
AT3G49620.1	-0.855313	0.000328589	0.0121288	1304	2-oxoglutarate (2OG) and Fe(II)-dependent oxygenase superfamily protein;encodes a protein similar to 2-oxoacid-dependent dioxygenase. Expression is induced after 24 hours of dark treatment, in senescing leaves and treatment with exogenous photosynthesis inhibitor. Induction of gene expression was suppressed in excised leaves supplied with sugar. The authors suggest that the gene's expression patt…	cytosol
AT2G28190.1	-0.854275	6.07565e-05	0.00314969	967	copper/zinc superoxide dismutase 2;Encodes a chloroplastic copper/zinc superoxide dismutase CSD2 that can detoxify superoxide radicals. Its expression is affected by miR398-directed mRNA cleavage.	plastid
AT5G12180.1	-0.854119	0.000982919	0.0283635	1972	calcium-dependent protein kinase 17;member of Calcium Dependent Protein Kinase	cytosol
AT5G36290.1	-0.853752	0.00142795	0.0372713	1224	Uncharacterized protein family (UPF0016);	endoplasmic reticulum
AT5G07530.1	-0.852244	7.68237e-05	0.00383055	1868	glycine rich protein 17;encodes a glycine-rich protein that has oleosin domain and is expressed specifically during flower stages 10 to 12. Protein is found on mature pollen coat.	plasma membrane
AT5G12960.1	-0.850125	0.000149145	0.0065737	2835	Putative glycosyl hydrolase of unknown function (DUF1680);	extracellular
AT2G33100.1	-0.847759	0.000536498	0.0178339	3286	cellulose synthase-like D1;encodes a gene similar to cellulose synthase	extracellular
AT5G62850.1	-0.844625	0.000263814	0.0102932	989	Nodulin MtN3 family protein;Encodes a protein that is expressed in vegetative cells of pollen.	plasma membrane
AT1G15360.1	-0.844585	0.000157811	0.00688609	838	Integrase-type DNA-binding superfamily protein;Encodes a member of the ERF (ethylene response factor) subfamily B-6 of ERF/AP2 transcription factor family. The protein contains one AP2 domain. There are 12 members in this subfamily including RAP2.11. This gene is involved in wax biosynthesis. Over-expression of the gene results in glossy leaf phenotype and increased drought tolerance. Two closely…	nucleus
AT3G02480.1	-0.843985	0.000343317	0.0125614	449	Late embryogenesis abundant protein (LEA) family protein;	nucleus
AT3G02970.1	-0.842088	0.00127061	0.0343854	1159	EXORDIUM like 6;	extracellular
AT5G13220.1	-0.84032	0.000744312	0.0229692	1019	jasmonate-zim-domain protein 10;Plants overexpressing At5g13220.3, but not At5g13220.1 showed enhanced insensitivity to MeJa.	nucleus
AT5G23350.1	-0.839592	0.00129421	0.0348437	1135	GRAM domain-containing protein / ABA-responsive protein-related;	plastid
AT4G02140.1	-0.839409	0.001747	0.0430914	902	Unknown	nucleus
AT4G24640.1	-0.838081	0.000122853	0.00557966	840	Plant invertase/pectin methylesterase inhibitor superfamily protein;Encodes AppB protein (AppB1).	extracellular
AT3G55980.1	-0.837739	6.43181e-05	0.00329347	2153	salt-inducible zinc finger 1;	nucleus
AT2G40850.1	-0.834479	0.000287114	0.010986	2080	phosphoinositide 4-kinase gamma 1;	plasma membrane
AT3G20540.1	-0.832543	0.000487931	0.0166566	3474	polymerase gamma 1;	mitochondrion
AT1G66100.1	-0.831872	0.000367527	0.0132158	674	Plant thionin;Predicted to encode a PR (pathogenesis-related) protein. Belongs to the plant thionin (PR-13) family with the following members: At1g66100, At5g36910, At1g72260, At2g15010, At1g12663, At1g12660.	extracellular
AT5G52370.1	-0.831053	0.00050397	0.0171202	793	Unknown	mitochondrion
AT1G64160.1	-0.827508	0.00136512	0.0363116	830	Disease resistance-responsive (dirigent-like protein) family protein;	extracellular
AT2G40610.1	-0.815665	0.000116446	0.00540621	1105	expansin A8;member of Alpha-Expansin Gene Family. Naming convention from the Expansin Working Group (Kende et al, 2004. Plant Mol Bio). Involved in the formation of nematode-induced syncytia in roots of Arabidopsis thaliana.	extracellular
AT3G28840.1	-0.812952	0.000243918	0.00979989	1448	Protein of unknown function (DUF1216);	extracellular
AT1G05575.1	-0.811992	0.000743069	0.0229648	497	Unknown	extracellular
AT3G19710.1	-0.810482	0.000163518	0.0070583	1366	branched-chain aminotransferase4;Belongs to the branched-chain amino acid aminotransferase gene family. Encodes a methionine-oxo-acid transaminase. Involved in the methionine chain elongation pathway that leads to the ultimate biosynthesis of methionine-derived glucosinolates.	cytosol
AT5G26700.1	-0.810204	0.000139611	0.00621831	868	RmlC-like cupins superfamily protein;	extracellular
AT2G33880.1	-0.809289	0.000531006	0.0177501	1527	homeobox-3;Encodes a protein with similarity to WUS type homeodomain protein. Required for meristem growth and development and acts through positive regulation of WUS. Loss of function phenotypes include embryo lethality, hyponastic cotyledons, reduced root development and smaller meristems. Phenotypes can be rescued by addition of sucrose in the growth media. Overexpression can partially rescue …	nucleus
AT3G42806.1	-0.805786	0.00194981	0.0467075	4660	Unknown	Not Defined
AT1G09380.1	-0.805289	0.000839452	0.0250183	1568	nodulin MtN21 /EamA-like transporter family protein;	plasma membrane
AT2G18470.1	-0.804878	0.000605576	0.019615	2016	roline-rich extensin-like receptor kinase 4;Proline-rich extensin-like receptor kinase 4. Functions at an early stage of ABA signalling inhibiting primary root cell elongation by perturbing Ca2+ homeostasis.	plastid
AT2G23800.1	-0.803705	0.0012935	0.0348437	1291	geranylgeranyl pyrophosphate synthase 2;encodes an endoplasmic reticulum-targeted geranylgeranyl pyrophosphate synthase	endoplasmic reticulum
AT5G59580.1	-0.802649	0.00173196	0.0428722	1522	UDP-glucosyl transferase 76E1;	cytosol,plasma membrane
AT3G29030.1	-0.800913	0.000205462	0.00856789	1288	expansin A5;Encodes an expansin. Naming convention from the Expansin Working Group (Kende et al, 2004. Plant Mol Bio)	extracellular
AT4G39480.1	-0.799925	0.000305312	0.0114722	1952	cytochrome P450, family 96, subfamily A, polypeptide 9;member of CYP96A	endoplasmic reticulum
AT5G15960.1	-0.797996	0.000388141	0.0137909	549	stress-responsive protein (KIN1) / stress-induced protein (KIN1);cold and ABA inducible protein kin1, possibly functions as an anti-freeze protein. Transcript level of this gene is induced by cold, ABA, dehydration and osmoticum (mannitol). However, protein activity of GUS fused to the promoter of this gene is inhibited by cold treatment, suggesting an inhibition of the protein by increased trans…	cytosol
AT2G44840.1	-0.797189	0.00161537	0.0406117	932	ethylene-responsive element binding factor 13;encodes a member of the ERF (ethylene response factor) subfamily B-3 of ERF/AP2 transcription factor family. The protein contains one AP2 domain. There are 18 members in this subfamily including ATERF-1, ATERF-2, AND ATERF-5.	nucleus
AT4G28500.1	-0.796449	0.000562904	0.0185529	1272	NAC domain containing protein 73;	nucleus
AT4G24230.1	-0.795735	0.00105349	0.0298232	1653	acyl-CoA-binding domain 3;acyl-CoA-binding protein ACBP3. Localized extracellularly in transiently expressed tobacco BY-2 cells and onion epidermal cells. Binds arachidonyl-CoA with high affinity.	extracellular,endoplasmic reticulum
AT3G22415.1	-0.791534	0.00178314	0.0438274	382	Unknown	extracellular
AT4G01360.1	-0.789925	0.00149793	0.0385721	1386	Unknown	mitochondrion
AT5G14410.1	-0.789565	0.00111497	0.0310171	564	Unknown	cytosol
AT1G75910.1	-0.789243	0.000238711	0.00962771	1296	extracellular lipase 4;member of Lipase proteins	extracellular
AT3G25050.1	-0.784214	0.000630196	0.0202244	1092	xyloglucan endotransglucosylase/hydrolase 3;encodes a xyloglucan endotransglucosylase/hydrolase. Higher expression in flowers and in response to IAA treatment.	extracellular
AT1G72940.1	-0.783777	0.000341788	0.0125274	1525	Toll-Interleukin-Resistance (TIR) domain-containing protein;	cytosol
AT1G49290.1	-0.779389	0.00202928	0.0481146	1017	Unknown	plastid
AT4G01080.1	-0.779185	0.000361206	0.0130559	1583	TRICHOME BIREFRINGENCE-LIKE 26;Encodes a member of the TBL (TRICHOME BIREFRINGENCE-LIKE) gene family containing a plant-specific DUF231 (domain of unknown function) domain. TBL gene family has 46 members, two of which (TBR/AT5G06700 and TBL3/AT5G01360) have been shown to be involved in the synthesis and deposition of secondary wall cellulose, presumably by influencing the esterification state of …	plasma membrane
AT3G56970.1	-0.777341	0.00195397	0.0467075	912	basic helix-loop-helix (bHLH) DNA-binding superfamily protein;Encodes a member of the basic helix-loop-helix transcription factor family protein.	nucleus
AT2G04040.1	-0.774562	0.00081606	0.0244959	1542	MATE efflux family protein;AtDTX1 (At2g04040) has been identified as a detoxifying efflux carrier for plant-derived antibiotics and other toxic compounds, including CD2+.	plasma membrane
AT5G07550.1	-0.774139	0.000639978	0.0204754	650	glycine-rich protein 19;member of Oleosin-like protein family	extracellular
AT1G75940.1	-0.772383	0.000278099	0.0107593	1878	Glycosyl hydrolase superfamily protein;encodes a protein similar to the BGL4 beta-glucosidase from Brassica napus. The ATA27 protein is predicted to have an ER retention signal and an acidic isoelectric point, suggesting that it may be localized to the ER lumen.	endoplasmic reticulum
AT5G01810.1	-0.771014	0.00197154	0.0470199	2102	CBL-interacting protein kinase 15;Encodes a CBL-interacting serine/threonine protein kinase, also has similarities to SOS2 kinase.	cytosol
AT1G74670.1	-0.769823	0.000284509	0.0109264	654	Gibberellin-regulated family protein;	extracellular
AT2G46280.2	-0.76792	0.000738958	0.0228764	1309	TGF-beta receptor interacting protein 1;Encodes a homolog of mammalian TGF-beta receptor interacting protein. Co-immunoprecipitates with BRI1 and can be phosphorylated in vitro by BRI1 at specific sites (Thr-14, Thr-89, and either Thr-197 or Ser-198). May therefore be a cytoplasmic BRI1 substrate and involved in brassinosteroid regulated plant growth and development.The encoded protein has two DW…	cytosol
AT5G62360.1	-0.763675	0.000383956	0.0137356	814	Plant invertase/pectin methylesterase inhibitor superfamily protein;	extracellular
AT1G55860.2	-0.756808	0.00105333	0.0298232	11745	ubiquitin-protein ligase 1;encodes a ubiquitin-protein ligase containing a HECT domain. There are six other HECT-domain UPLs in Arabidopsis.	cytosol
AT1G03580.1	-0.755778	0.00155967	0.0395924	1206	Unknown	Not Defined
AT4G01800.2	-0.754124	0.00118976	0.032663	3343	Albino or Glassy Yellow 1;Encodes the ATPase subunit of the chloroplast Sec translocation machinery which plays an essential role in chloroplast biogenesis and the regulation of photosynthesis, the absence of which triggers a retrograde signal, eventually leading to a reprogramming of chloroplast and mitochondrial gene expression.	plastid
AT4G12870.1	-0.75255	0.00143255	0.0372713	795	Gamma interferon responsive lysosomal thiol (GILT) reductase family protein;	extracellular
AT1G55330.1	-0.750126	0.000355488	0.0128938	427	arabinogalactan protein 21;Encodes a putative arabinogalactan-protein (AGP21).	extracellular
AT1G78450.1	-0.749507	0.000698346	0.0219396	859	SOUL heme-binding family protein;	extracellular
AT2G25735.1	-0.749246	0.00077449	0.0235184	700	Unknown	nucleus
AT4G23400.1	-0.748659	0.000351815	0.0128274	1129	plasma membrane intrinsic protein 1;5;	plasma membrane
AT1G17147.1	-0.74429	0.00131195	0.0351993	579	VQ motif-containing protein;	cytosol
AT5G61660.1	-0.742749	0.00104933	0.0298023	716	glycine-rich protein;	extracellular
AT1G27290.1	-0.740923	0.00117914	0.0324995	1021	Unknown	extracellular
AT1G75280.1	-0.739709	0.000405995	0.0143278	1267	NmrA-like negative transcriptional regulator family protein;isoflavone reductase, putative, identical to SP:P52577 Isoflavone reductase homolog P3 (EC 1.3.1.-) {Arabidopsis thaliana}; contains Pfam profile PF02716: isoflavone reductase. Involved in response to oxidative stress.	cytosol
AT5G17350.1	-0.736246	0.000849656	0.0252504	837	Unknown	plastid
AT1G28330.1	-0.734107	0.000516534	0.0174055	790	dormancy-associated protein-like 1;dormancy-associated protein (DRM1)	cytosol
AT3G46620.1	-0.73373	0.000645848	0.0206316	1371	zinc finger (C3HC4-type RING finger) family protein;	nucleus
AT2G45180.1	-0.730615	0.000456614	0.0158202	678	Bifunctional inhibitor/lipid-transfer protein/seed storage 2S albumin superfamily protein;	extracellular
AT1G72520.1	-0.727637	0.000535628	0.0178339	3042	PLAT/LH2 domain-containing lipoxygenase family protein;	plastid
AT1G72060.1	-0.716836	0.000754049	0.0230991	461	serine-type endopeptidase inhibitors;	extracellular
AT2G39850.1	-0.715626	0.000656562	0.0209099	2634	Subtilisin-like serine endopeptidase family protein;	extracellular
AT5G07560.1	-0.714339	0.000808174	0.0243994	754	glycine-rich protein 20;Lipid-binding oleosins, glycine-rich protein.	plasma membrane
AT5G59290.1	-0.713107	0.00097223	0.0281327	1459	UDP-glucuronic acid decarboxylase 3;Encodes an isoform of UDP-glucuronic acid decarboxylase, which is predicted to be cytosolic by PSORT. This enzyme produces UDP-xylose, which is a substrate for many cell wall carbohydrates including hemicellulose and pectin. UDP-xylose is also known to feedback regulate several cell wall biosynthetic enzymes.	extracellular
AT4G27280.1	-0.712047	0.000753805	0.0230991	665	Calcium-binding EF-hand family protein;	nucleus
AT1G80840.1	-0.711533	0.000721267	0.0224065	1195	WRKY DNA-binding protein 40;Pathogen-induced transcription factor. Binds W-box sequences in vitro. Forms protein complexes with itself and with WRKY40 and WRKY60. Coexpression with WRKY18 or WRKY60 made plants more susceptible to both P. syringae and B. cinerea. WRKY18, WRKY40, and WRKY60 have partially redundant roles in response to the hemibiotrophic bacterial pathogen Pseudomonas syringae and …	nucleus
AT3G14440.1	-0.711477	0.00137753	0.036522	2312	nine-cis-epoxycarotenoid dioxygenase 3;Encodes 9-<i>cis</i>-epoxycarotenoid dioxygenase, a key enzyme in the biosynthesis of abscisic acid. Regulated in response to drought and salinity. Expressed in roots, flowers and seeds. Localized to the chloroplast stroma and thylakoid membrane.	plastid
AT1G25275.1	-0.706778	0.00126156	0.0342291	481	Unknown	extracellular
AT3G16180.1	-0.705989	0.000887687	0.0262314	2079	Major facilitator superfamily protein;	vacuole,plasma membrane
AT5G13740.1	-0.705835	0.000895249	0.0264174	1912	zinc induced facilitator 1;Encodes ZIF1 (ZINC-INDUCED FACILITATOR1), a member of the Major Facilitator Superfamily (MFS) of membrane proteins which are found in all organisms and transport a wide range of small, organic molecules. Involved in a mechanism of Zn sequestration, possibly by transport of a Zn ligand or Zn-ligand complex into vacuoles.	plasma membrane
AT4G24570.1	-0.704462	0.000748494	0.0230302	1192	dicarboxylate carrier 2;Encodes one of the mitochondrial dicarboxylate carriers (DIC): DIC1 (AT2G22500), DIC2 (AT4G24570), DIC3 (AT5G09470).	mitochondrion
AT2G46400.1	-0.704289	0.000868167	0.0257273	1222	WRKY DNA-binding protein 46;member of WRKY Transcription Factor; Group III	nucleus
AT4G17490.1	-0.704258	0.000980203	0.0283242	1044	ethylene responsive element binding factor 6;Encodes a member of the ERF (ethylene response factor) subfamily B-3 of ERF/AP2 transcription factor family (ATERF-6). The protein contains one AP2 domain. There are 18 members in this subfamily including ATERF-1, ATERF-2, AND ATERF-5.	nucleus
AT5G05250.1	-0.697036	0.00106555	0.0299617	962	Unknown	cytosol
AT5G22690.1	-0.691994	0.0015047	0.0385721	3419	Disease resistance protein (TIR-NBS-LRR class) family;	nucleus
AT2G34430.1	-0.690434	0.000957518	0.027784	1008	light-harvesting chlorophyll-protein complex II subunit B1;Photosystem II type I chlorophyll a/b-binding protein	plastid
AT4G29780.1	-0.689895	0.000984354	0.0283657	1997	Unknown	nucleus
AT2G32870.1	-0.682116	0.00183754	0.0447956	1622	TRAF-like family protein;	cytosol
AT3G44260.1	-0.675407	0.00126697	0.0343314	1040	Polynucleotidyl transferase, ribonuclease H-like superfamily protein;	cytosol
AT3G19020.1	-0.67509	0.00145223	0.0376893	3147	Leucine-rich repeat (LRR) family protein;	extracellular
AT5G42380.1	-0.672116	0.00200848	0.0476831	791	calmodulin like 37;	plasma membrane
AT5G23010.1	-0.668271	0.0014063	0.0371435	1729	methylthioalkylmalate synthase 1;Encodes a methylthioalkylmalate synthase, catalyzes the condensation reactions of the first two rounds of methionine chain elongation in the biosynthesis of methionine-derived glucosinolates.	plastid
AT3G16920.1	-0.665594	0.00162865	0.0407984	1227	chitinase-like protein 2;Encodes a chitinase-like protein expressed predominantly in stems. Mutants accumulate ligning in etiolated hypocotyls.	extracellular
AT5G63160.1	-0.665281	0.00170225	0.0424891	1406	BTB and TAZ domain protein 1;BTB and TAZ domain protein. Short-lived nuclear-cytoplasmic protein targeted for degradation by the 26S proteosome pathway. Acts redundantly with BT2 and BT3 during female gametophyte development.	cytosol,nucleus
AT4G11280.1	-0.661769	0.00181069	0.0444	1753	1-aminocyclopropane-1-carboxylic acid (acc) synthase 6;encodes a a member of the 1-aminocyclopropane-1-carboxylate (ACC) synthase (S-adenosyl-L-methionine methylthioadenosine-lyase, EC 4.4.1.14) gene family	cytosol
AT3G23450.1	-0.644112	0.00211361	0.0493933	1761	Unknown	extracellular,endoplasmic reticulum
