# Supplementary material for: Apoplastic Venom Allergen-like Proteins of Cyst Nematodes Modulate the Activation of Basal Plant Innate Immunity by Cell Surface Receptors
Source: PLoS Pathog. 2014 Dec 11;10(12):e1004569. doi: 10.1371/journal.ppat.1004569 (PMC4263768; doi:10.1371/journal.ppat.1004569)
Supplement: S3 Table — Most up-regulated transcripts by ectopic venom allergen-like proteins in Arabidopsis. Differentially expressed genes in transgenic Arabidopsis thaliana overexpressing Hs-VAP1 relative to the corresponding transgenic empty vector control plants. (XLSX) [file ppat.1004569.s010.xlsx]

## Sheet: Hs-VAP1_Up-regulated
Table S3. Most up-regulated transcripts by ectopic venom allergen-like proteins in Arabidopsis. Differentially expressed genes in transgenic Arabidopsis thaliana overexpressing Hs-VAP1 relative to the corresponding transgenic empty vector control plants.
GeneID	logFC	P-value	FDR	Length	Description	Localization
AT1G44575.1	36.1091	1.91792e-141	2.00758e-137	1059	Chlorophyll A-B binding family protein;Encoding PSII-S (CP22), a ubiquitous pigment-binding protein associated with photosystem II (PSII) of higher plants. Involved in nonphotochemical quenching rather than in photosynthesis. Mutant has a normal violaxanthin cycle but has a limited capacity of quenching singlet excited chlorophylls and is tolerant to lipid peroxidation.	plastid
AT1G44608.1	33.2264	1.2297e-60	6.43594e-57	661	Unknown	nucleus
AT1G44542.1	32.6224	3.0409e-47	1.06102e-43	1023	Cyclase family protein;	extracellular
AT1G44575.2	30.8509	1.42748e-20	3.60053e-18	1520	Chlorophyll A-B binding family protein;Encoding PSII-S (CP22), a ubiquitous pigment-binding protein associated with photosystem II (PSII) of higher plants. Involved in nonphotochemical quenching rather than in photosynthesis. Mutant has a normal violaxanthin cycle but has a limited capacity of quenching singlet excited chlorophylls and is tolerant to lipid peroxidation.	plastid
AT4G19690.1	5.66209	5.63033e-34	7.36693e-31	734	iron-regulated transporter 1;Fe(II) transport protein (IRT1)	plasma membrane
AT5G48000.1	3.09878	1.80855e-10	1.78594e-08	1792	cytochrome P450, family 708, subfamily A, polypeptide 2;Encodes a member of the CYP708A family of cytochrome P450 enzymes. THAH appears to add a hydroxyl group to the triterpene thalianol. thah1 mutants have an elevated accumulation of thalianol. thah1-1 mutants have longer roots than wild type plants. Thalian-diol and desaturated thalian-diol are lost from the root extracts of thah1-1 mutants. O…	endoplasmic reticulum
AT3G16430.1	2.20245	1.09992e-07	7.6248e-06	1205	jacalin-related lectin 31;	cytosol
AT2G36260.1	2.12233	2.2514e-09	1.87781e-07	673	Iron-sulphur cluster biosynthesis family protein;	mitochondrion
AT5G36270.1	2.02746	2.33035e-05	0.00100176	654	Unknown	Not Defined
AT2G27420.1	2.02126	4.78317e-06	0.000246034	1309	Cysteine proteinases superfamily protein;	vacuole
AT2G28860.1	2.01612	9.81375e-11	1.01708e-08	1672	cytochrome P450, family 710, subfamily A, polypeptide 4;member of CYP710A	endoplasmic reticulum
AT4G00355.4	1.99308	9.46787e-06	0.000455655	1360	Unknown	nucleus
AT2G16005.1	1.9711	3.32962e-05	0.0013641	742	MD-2-related lipid recognition domain-containing protein;	extracellular
AT1G06330.1	1.96285	1.48748e-05	0.000675499	480	Heavy metal transport/detoxification superfamily protein ;	nucleus,plasma membrane
AT3G61900.1	1.80929	7.2016e-05	0.00271161	411	SAUR-like auxin-responsive protein family ;	cytosol
AT4G11190.1	1.77289	7.49759e-08	5.39389e-06	707	Disease resistance-responsive (dirigent-like protein) family protein;	extracellular
AT5G04120.1	1.75163	2.57128e-15	3.87264e-13	975	Phosphoglycerate mutase family protein;	cytosol
AT3G26900.2	1.74957	7.40985e-05	0.00277422	1292	shikimate kinase like 1;	plastid
AT3G09450.1	1.71954	3.57912e-06	0.000187792	2328	Unknown	plasma membrane
AT3G12100.2	1.68771	0.000272044	0.00823013	1545	Cation efflux family protein;	vacuole
AT4G29980.1	1.66747	1.21292e-07	8.35277e-06	630	Unknown	extracellular
AT4G28040.5	1.66705	1.80953e-05	0.000800897	1462	nodulin MtN21 /EamA-like transporter family protein;	plasma membrane
AT5G48000.5	1.64687	1.05877e-08	8.36427e-07	1831	cytochrome P450, family 708, subfamily A, polypeptide 2;Encodes a member of the CYP708A family of cytochrome P450 enzymes. THAH appears to add a hydroxyl group to the triterpene thalianol. thah1 mutants have an elevated accumulation of thalianol. thah1-1 mutants have longer roots than wild type plants. Thalian-diol and desaturated thalian-diol are lost from the root extracts of thah1-1 mutants. O…	endoplasmic reticulum
AT1G27340.1	1.64528	2.45449e-15	3.72354e-13	1853	Galactose oxidase/kelch repeat superfamily protein;	nucleus
AT3G61940.1	1.59727	1.44733e-09	1.23673e-07	1313	Cation efflux family protein;member of Zinc transporter (ZAT) family	vacuole
AT1G34520.1	1.55663	0.00046968	0.0129039	1011	MBOAT (membrane bound O-acyl transferase) family protein;	plasma membrane
AT2G36255.1	1.55466	1.70861e-14	2.36886e-12	240	Defensin-like (DEFL) family protein;Encodes a defensin-like (DEFL) family protein.	extracellular
AT5G42580.1	1.52562	2.57893e-11	2.8267e-09	1500	cytochrome P450, family 705, subfamily A, polypeptide 12;a member of the cytochrome P450 family	endoplasmic reticulum
AT1G48670.1	1.5013	2.24264e-05	0.000968035	1578	auxin-responsive GH3 family protein;	cytosol
AT5G40860.1	1.4983	0.000605061	0.0158734	843	Unknown	nucleus
AT4G22513.1	1.4924	7.77435e-12	8.79762e-10	558	Bifunctional inhibitor/lipid-transfer protein/seed storage 2S albumin superfamily protein;Encodes a Protease inhibitor/seed storage/LTP family protein	extracellular
AT2G19440.1	1.48875	1.10281e-05	0.000517652	1437	O-Glycosyl hydrolases family 17 protein;	extracellular
AT1G06923.1	1.47939	8.69883e-05	0.00318374	1228	Unknown	mitochondrion
AT5G24140.1	1.47631	8.54965e-07	4.98571e-05	1755	squalene monooxygenase 2;Encodes a protein with similarity to squalene monoxygenases.	extracellular
AT5G61280.1	1.47115	0.000958105	0.0224111	792	Remorin family protein;	nucleus
AT2G46225.3	1.46612	0.000287083	0.00857358	1232	ABI-1-like 1;Encodes a subunit of the WAVE complex. The WAVE complex is required for activation of ARP2/3 complex which functions in actin microfilament nucleation and branching. One of four ABI-like proteins.	nucleus
AT1G31690.1	1.45801	3.77988e-06	0.00019783	2034	Copper amine oxidase family protein;	extracellular
AT1G34047.1	1.45555	4.05852e-12	4.77526e-10	581	Defensin-like (DEFL) family protein;Encodes a defensin-like (DEFL) family protein.	extracellular
AT1G67330.1	1.45286	0.000547755	0.0145524	1323	Protein of unknown function (DUF579);	plasma membrane,endoplasmic reticulum
AT1G05220.2	1.41786	0.00108432	0.0245144	769	Transmembrane protein 97, predicted;	extracellular
AT4G02850.1	1.41644	2.53211e-08	1.91371e-06	1036	phenazine biosynthesis PhzC/PhzF family protein;	plasma membrane
AT4G18870.1	1.41232	0.000685245	0.0174946	878	E2F/DP family winged-helix DNA-binding domain;	nucleus
AT1G13510.1	1.40507	0.000242479	0.00753161	1533	Protein of unknown function (DUF1262);	cytosol
AT4G12900.1	1.40258	1.62993e-07	1.08326e-05	724	Gamma interferon responsive lysosomal thiol (GILT) reductase family protein;	extracellular
AT4G37850.1	1.401	5.47797e-06	0.000278353	1315	basic helix-loop-helix (bHLH) DNA-binding superfamily protein;	nucleus
AT2G26370.1	1.38757	5.24041e-08	3.80931e-06	755	MD-2-related lipid recognition domain-containing protein;	extracellular
AT4G22214.1	1.38677	1.25758e-05	0.000578625	795	Defensin-like (DEFL) family protein;Encodes a defensin-like (DEFL) family protein.	extracellular
AT5G42590.1	1.38648	1.04486e-10	1.07226e-08	1686	cytochrome P450, family 71, subfamily A, polypeptide 16;putative cytochrome P450	endoplasmic reticulum
AT5G10100.1	1.38455	5.41707e-06	0.000276601	1280	Haloacid dehalogenase-like hydrolase (HAD) superfamily protein;	plastid
AT4G37010.2	1.37637	0.000423335	0.0118483	757	centrin 2;Encodes a member of the Centrin family. Mutants are hypersensitive to UV and prone to UV induced DNA damage. Based on sequence similarity and mutant phenotype CEN2 is thought to be involved in nucelotide excision repair/DNA repair.	mitochondrion
AT1G19968.1	1.36794	0.000297957	0.00883531	725	Unknown	Not Defined
AT4G28110.1	1.36759	6.19544e-05	0.00239744	986	myb domain protein 41;Member of the R2R3 factor gene family. Expression is induced in response to dessication, ABA and salt treatment. Overexpression of Myb41 results in abnormal cuticle development and decreased cell expansion.	nucleus
AT5G19097.1	1.36247	0.00133931	0.0289654	4332	Unknown	Not Defined
AT1G51870.1	1.36114	0.00133931	0.0289654	2514	protein kinase family protein;	plasma membrane
AT5G48010.2	1.35905	2.64918e-09	2.20081e-07	2493	thalianol synthase 1;Encodes an oxidosqualene cyclase involved in the biosynthesis of thalianol, a tricyclic triterpenoid of unknown function. Overexpression of THAS leads to dwarfing in the aerial tissues of Arabidopsis plants, but increases their root length. THAS is part of a small operon-like cluster of genes (with At5g48000 (THAH) and At5g47990 (THAD)) involved in thalianol metabolism.	cytosol
AT5G35935.1	1.3525	7.76708e-07	4.58039e-05	6504	Unknown	Not Defined
AT4G13420.1	1.34605	2.96601e-07	1.89888e-05	2623	high affinity K+ transporter 5;Encodes a protein of the KUP/HAK/KT potassium channel class that is upregulated in the roots by K levels.	plasma membrane
AT1G06640.2	1.34096	0.00074836	0.0186733	1506	2-oxoglutarate (2OG) and Fe(II)-dependent oxygenase superfamily protein;encodes a protein whose sequence is similar to a 2-oxoglutarate-dependent dioxygenase	cytosol
AT5G47990.1	1.33247	6.29739e-11	6.65838e-09	1781	cytochrome P450, family 705, subfamily A, polypeptide 5;encodes a member of the CYP705A family of cytochrome P450 enzymes. It appears to catalyze the addition of a double bond to thalian-diol at carbon 15. Reduced levels of THAD expression lead to a build up of thalian-diol in root extracts. thad1-1 mutants also have longer roots than wild type seedlings.	endoplasmic reticulum
AT1G09155.1	1.32474	1.26963e-09	1.10289e-07	1172	phloem protein 2-B15;	plasma membrane
AT4G22517.1	1.32367	6.14085e-10	5.56532e-08	571	Bifunctional inhibitor/lipid-transfer protein/seed storage 2S albumin superfamily protein;Encodes a Protease inhibitor/seed storage/LTP family protein	extracellular
AT5G38020.1	1.32294	3.07313e-10	2.93771e-08	1446	S-adenosyl-L-methionine-dependent methyltransferases superfamily protein;encodes a protein whose sequence is similar to SAM:salicylic acid carboxyl methyltransferase (SAMT) (GI:6002712)(Clarkia breweri) and to SAM:benzoic acid carboxyl methyltransferase (BAMT)(GI:9789277)(Antirrhinum majus)	nucleus
AT1G64930.1	1.311	0.000171943	0.0056509	1536	cytochrome P450, family 87, subfamily A, polypeptide 7;member of CYP89A	endoplasmic reticulum
AT3G59340.1	1.30271	0.000296351	0.00881266	1325	Eukaryotic protein of unknown function (DUF914);	plasma membrane
AT2G38880.8	1.29905	1.57526e-05	0.000709205	882	nuclear factor Y, subunit B1;Encodes a transcription factor from the nuclear factor Y (NF-Y) family, AtNF-YB1. Confers drought tolerance.	nucleus
AT2G29310.2	1.29663	5.19355e-05	0.00202095	873	NAD(P)-binding Rossmann-fold superfamily protein;	cytosol
AT3G57470.1	1.29513	0.000296351	0.00881266	3173	Insulinase (Peptidase family M16) family protein;	cytosol
AT1G78920.1	1.29253	0.00124796	0.0273572	3093	vacuolar H+-pyrophosphatase 2;Encodes a type II H+-PPases that localizes to and function as a proton pump of the Golgi apparatus in most tissues except for mature leaves.	golgi
AT5G38660.2	1.28932	0.00124796	0.0273572	1692	acclimation of photosynthesis to environment;mutant has Altered acclimation responses;	plastid
AT5G42600.1	1.26786	7.61471e-07	4.50322e-05	2605	marneral synthase;Encodes an oxidosqualene synthase that produces the monocyclic triterpene marneral.	cytosol
AT3G16670.1	1.26347	3.67941e-10	3.45419e-08	766	Pollen Ole e 1 allergen and extensin family protein;	extracellular
AT4G11393.1	1.26099	7.22798e-10	6.43906e-08	237	Defensin-like (DEFL) family protein;Encodes a defensin-like (DEFL) family protein.	extracellular
AT2G03370.1	1.25473	6.15095e-06	0.000309849	1439	Glycosyltransferase family 61 protein;	plasma membrane
AT2G42660.1	1.25183	0.00013938	0.0047047	815	Homeodomain-like superfamily protein;	nucleus
AT2G21187.2	1.24627	0.000621495	0.0162637	557	Unknown	Not Defined
AT5G05900.1	1.22714	1.15959e-05	0.00053827	1353	UDP-Glycosyltransferase superfamily protein;	extracellular
AT4G12550.1	1.2198	1.69425e-09	1.44184e-07	691	Auxin-Induced in Root cultures 1;isolated from differential screening of a cDNA library from auxin-treated root culture. encodes a protein that is related to a large family of proteins that consist of a proline-rich or glycine-rich N-terminus and a hydrophobic, possibly membrane spanning C-terminus.	extracellular
AT2G26580.1	1.21942	0.000262285	0.007981	831	plant-specific transcription factor YABBY family protein;	nucleus
AT5G47980.1	1.21017	4.25529e-08	3.14786e-06	1589	HXXXD-type acyl-transferase family protein;	cytosol
AT2G31960.1	1.20947	0.00152179	0.0318587	6067	glucan synthase-like 3;encodes a protein similar to callose synthase	mitochondrion
AT5G37990.1	1.2018	2.80635e-09	2.32217e-07	1400	S-adenosyl-L-methionine-dependent methyltransferases superfamily protein;	plasma membrane
AT5G22355.1	1.20042	0.000275444	0.00829412	2119	Cysteine/Histidine-rich C1 domain family protein;	nucleus
AT3G62740.1	1.19735	2.8074e-07	1.82524e-05	1509	beta glucosidase 7;	extracellular
AT1G03190.1	1.19566	0.00132632	0.0288334	2578	RAD3-like DNA-binding helicase protein;UV damage and heat induce a common stress response in plants that leads to tissue death and reduced chloroplast function. The UVH6 product is suggested to be a negative regulator of this response.	nucleus
AT5G63450.1	1.19292	2.95633e-07	1.89849e-05	1679	cytochrome P450, family 94, subfamily B, polypeptide 1;member of CYP94B	endoplasmic reticulum
AT2G25240.1	1.1863	2.44393e-05	0.00103991	1262	Serine protease inhibitor (SERPIN) family protein;	plasma membrane,endoplasmic reticulum
AT5G62330.1	1.17656	0.00114303	0.0255655	513	Unknown	mitochondrion
AT4G12545.1	1.17484	7.48672e-09	5.98223e-07	660	Bifunctional inhibitor/lipid-transfer protein/seed storage 2S albumin superfamily protein;	extracellular
AT1G60470.1	1.17369	3.02462e-07	1.9305e-05	1343	galactinol synthase 4;	cytosol
AT3G05727.1	1.16621	1.18905e-07	8.21544e-06	511	S locus-related glycoprotein 1 (SLR1) binding pollen coat protein family;Encodes a defensin-like (DEFL) family protein.	extracellular
AT5G52020.1	1.16457	1.02723e-06	5.95707e-05	991	Integrase-type DNA-binding superfamily protein;encodes a member of the DREB subfamily A-4 of ERF/AP2 transcription factor family. The protein contains one AP2 domain. There are 17 members in this subfamily including TINY.	nucleus
AT1G47410.1	1.16346	0.0024239	0.0459641	788	Unknown	nucleus
AT2G13580.1	1.16168	0.0024239	0.0459641	1308	Unknown	Not Defined
AT3G52748.1	1.15634	1.47243e-08	1.14593e-06	436	Unknown	Not Defined
AT4G04745.1	1.15148	7.41932e-05	0.00277422	575	Unknown	mitochondrion
AT1G62975.1	1.14866	3.04537e-07	1.93196e-05	1085	basic helix-loop-helix (bHLH) DNA-binding superfamily protein;	nucleus
AT1G66830.1	1.14736	0.00021702	0.00682179	2177	Leucine-rich repeat protein kinase family protein;	plasma membrane
AT4G13575.1	1.14389	0.00175418	0.0355161	732	Unknown	cytosol
AT5G67430.1	1.14016	7.6892e-06	0.000376106	1522	Acyl-CoA N-acyltransferases (NAT) superfamily protein;	cytosol
AT1G30250.1	1.13627	3.37475e-07	2.12762e-05	525	Unknown	cytosol,plasma membrane
AT1G55430.1	1.13156	6.98262e-05	0.00264821	1974	Cysteine/Histidine-rich C1 domain family protein;	nucleus
AT4G28040.2	1.12196	7.53933e-05	0.00280847	1453	nodulin MtN21 /EamA-like transporter family protein;	plasma membrane
AT3G15250.1	1.11929	7.43415e-05	0.00277422	934	Unknown	nucleus
AT5G48070.1	1.10688	8.45078e-06	0.000411435	1122	xyloglucan endotransglucosylase/hydrolase 20;putative xyloglucan endotransglycosylase/hydrolase, expressed primarily in the stele of mature non-elongating regions of both the main and the lateral root. Is expressed in lateral root primordia but expression ceases after lateral root begins to grow.	extracellular
AT1G12805.1	1.10637	2.61592e-07	1.71139e-05	523	nucleotide binding;	cytosol
AT5G38220.3	1.09966	0.00151686	0.0317873	1361	alpha/beta-Hydrolases superfamily protein;	cytosol
AT1G66270.1	1.09738	5.18309e-06	0.000265301	1741	Glycosyl hydrolase superfamily protein;	endoplasmic reticulum
AT1G33090.1	1.09614	0.000347985	0.010007	1815	MATE efflux family protein;	plasma membrane
AT5G56080.1	1.09298	6.55365e-08	4.73106e-06	963	nicotianamine synthase 2;Encodes a protein with nicotianamine synthase activity. Its transcript levels rise in roots in response to zinc deficiency and rise in leaves in response to elevated levels of zinc.	cytosol
AT2G22930.1	1.09272	5.17787e-05	0.0020186	1491	UDP-Glycosyltransferase superfamily protein;	plasma membrane
AT1G76952.1	1.09028	1.12936e-05	0.000526573	439	inflorescence deficient in abscission (IDA)-like 5;Similar to Inflorescence deficient in abscission (IDA). Involved in floral organ abscission.	extracellular
AT4G21760.1	1.08709	0.00048284	0.0132265	1687	beta-glucosidase 47;	vacuole
AT5G48850.1	1.08526	6.08103e-08	4.40507e-06	1120	Tetratricopeptide repeat (TPR)-like superfamily protein;homologous to the wheat sulphate deficiency-induced gene sdi1. Expression in root and leaf is induced by sulfur starvation. Knockout mutants retained higher root and leaf sulfate concentrations, indicating a role in regulation of stored sulfate pools.	nucleus
AT3G30350.1	1.08031	0.000887862	0.0212852	649	Encodes a root meristem growth factor (RGF). Belongs to a family of functionally redundant homologous peptides that are secreted, tyrosine-sulfated, and expressed mainly in the stem cell area and the innermost layer of central columella cells. RGFs are required for maintenance of the root stem cell niche and transit amplifying cell proliferation. Members of this family include: At5g60810 (RGF1), …	extracellular,endoplasmic reticulum
AT3G22235.2	1.07755	0.000169896	0.0055924	380	Unknown	plasma membrane
AT5G57625.1	1.07138	1.07595e-07	7.53348e-06	869	CAP (Cysteine-rich secretory proteins, Antigen 5, and Pathogenesis-related 1 protein) superfamily protein;	extracellular
AT3G56510.1	1.06549	7.16782e-05	0.00270375	1289	RNA-binding (RRM/RBD/RNP motifs) family protein;	nucleus
AT3G02620.1	1.05763	9.94874e-07	5.78547e-05	1332	Plant stearoyl-acyl-carrier-protein desaturase family protein;	plastid
AT5G60060.1	1.05377	0.000561944	0.0148727	1125	Protein of unknown function (DUF295);	plasma membrane
AT2G44390.1	1.05356	0.0014721	0.0311402	630	Cysteine/Histidine-rich C1 domain family protein;	cytosol
AT5G62480.2	1.053	2.75923e-06	0.000147359	729	glutathione S-transferase tau 9;Encodes glutathione transferase belonging to the tau class of GSTs. Naming convention according to Wagner et al. (2002).	cytosol
AT1G26970.1	1.0511	0.000117907	0.00410713	1550	Protein kinase superfamily protein;	plastid
AT4G20350.2	1.04534	0.000784768	0.0194566	1237	oxidoreductases;	plasma membrane
AT5G42510.1	1.03832	5.21932e-07	3.19493e-05	549	Disease resistance-responsive (dirigent-like protein) family protein;	extracellular
AT1G50060.1	1.0362	0.000182909	0.00592754	618	CAP (Cysteine-rich secretory proteins, Antigen 5, and Pathogenesis-related 1 protein) superfamily protein;	extracellular
AT1G27450.3	1.03464	0.00154461	0.0322398	1292	adenine phosphoribosyl transferase 1;Adenosine phosphoribosyl transferase(E.C:2.4.2.7), involved in the one-step salvage of adenine to AMP.	plastid
AT3G08040.2	1.03412	0.000186317	0.00601936	1848	MATE efflux family protein;Encodes a member of the MATE (multidrug and toxin efflux family), expressed in roots but not shoots. Mutants accumulate excess iron, manganese and zinc, and express root Fe(III) chelatase activity even under iron sufficiency conditions. FRD3 is likely to function in root xylem loading of an iron chelator or other factor necessary for efficient iron uptake out of the xyl…	plasma membrane
AT3G29780.1	1.03355	0.00181756	0.0363772	449	ralf-like 27;Member of a diversely expressed predicted peptide family showing sequence similarity to tobacco Rapid Alkalinization Factor (RALF), and is believed to play an essential role in the physiology of Arabidopsis. Consists of a single exon and is characterized by a conserved C-terminal motif and N-terminal signal peptide.	extracellular
AT3G45070.1	1.02996	2.66576e-06	0.00014273	1067	P-loop containing nucleoside triphosphate hydrolases superfamily protein;	cytosol
AT3G48700.1	1.02231	0.000535677	0.0142859	1229	carboxyesterase 13;	cytosol
AT4G22505.1	1.01901	3.80794e-07	2.36555e-05	1791	Bifunctional inhibitor/lipid-transfer protein/seed storage 2S albumin superfamily protein;	extracellular
AT5G14330.1	1.01854	3.38427e-07	2.12762e-05	537	Unknown	nucleus,plasma membrane
AT1G14120.1	1.01816	1.55372e-06	8.69712e-05	1190	2-oxoglutarate (2OG) and Fe(II)-dependent oxygenase superfamily protein;	cytosol
AT3G50640.1	1.01523	6.32829e-07	3.78522e-05	749	Unknown	nucleus
AT3G14362.1	1.01176	0.000131215	0.00449588	740	ROTUNDIFOLIA like 10;	cytosol
AT2G44383.1	1.00206	0.00192627	0.0380225	312	Unknown	Not Defined
AT1G76790.1	1.00115	7.45086e-07	4.43136e-05	1316	O-methyltransferase family protein;	cytosol
AT5G58910.1	0.999601	0.00018765	0.0060531	1572	laccase 16;putative laccase, a member of laccase family of genes (17 members in Arabidopsis).	plasma membrane
AT3G53570.4	0.998976	0.00179842	0.0360977	1847	FUS3-complementing gene 1;a member of a CDC2-related kinase subfamily, the LAMMER kinases. activates STE12-dependent functions in yeast.	cytosol
AT5G03552.1	0.996915	0.000846552	0.0204885	337	Unknown	Not Defined
AT4G33880.1	0.99358	9.77568e-05	0.00352244	1347	ROOT HAIR DEFECTIVE 6-LIKE 2;RSL2 was expressed concurrently with RSL4 and its expression was controlled by RHD6 and RSL1. Required for root-hair growth.	nucleus
AT1G05890.2	0.991709	0.000251666	0.0077594	2421	RING/U-box superfamily protein;	nucleus
AT5G24313.1	0.991192	3.7686e-05	0.00152308	618	Unknown	extracellular
AT2G03810.2	0.988163	0.00126935	0.0277678	1945	18S pre-ribosomal assembly protein gar2-related;	nucleus
AT3G29590.1	0.98786	0.00019001	0.006101	1350	HXXXD-type acyl-transferase family protein;At3g29590 (At5MAT) encodes a malonyl-CoA:anthocyanidin 5-O-glucoside-6"-O-malonyltransferase that is coordinately expressed with a epistatic 5-O-anthocyanidin glucosyltransferase (At4g14090). The enzyme is involved in the malonylation of anthocyanins in Arabidopsis.	cytosol
AT1G22065.1	0.987301	1.46097e-06	8.24404e-05	616	Unknown	cytosol
AT5G20670.1	0.984916	0.00116969	0.0260505	760	Protein of unknown function (DUF1677);	nucleus
AT1G72510.1	0.98347	0.000203344	0.00644021	1381	Protein of unknown function (DUF1677);	plasma membrane
AT5G39740.2	0.982799	0.00234034	0.0445814	1291	ribosomal protein L5 B;Encodes a ribosomal protein RPL5B that is involved in ribosome biogenesis and plays a role in organ size control by promoting cell proliferation and preventing compensation in normal leaf development.	mitochondrion
AT4G38950.1	0.979744	0.00103776	0.0236833	3303	ATP binding microtubule motor family protein;	nucleus
AT5G22410.1	0.978758	1.21932e-05	0.000564745	1271	root hair specific 18;	extracellular
AT1G63580.1	0.9763	0.00199111	0.0389569	822	Receptor-like protein kinase-related family protein;Encodes a plasma membrane-localized protein with two DUF26 domains and a GPI anchor domain.	plasma membrane
ATCG00220.1	0.972287	0.000101629	0.00361839	105	photosystem II reaction center protein M;PSII low MW protein	plastid
AT3G29250.2	0.972097	3.04861e-05	0.00126884	906	NAD(P)-binding Rossmann-fold superfamily protein;	cytosol
AT1G34510.1	0.971957	4.80922e-05	0.00189606	1208	Peroxidase superfamily protein;	extracellular
AT4G37700.1	0.971405	1.04824e-05	0.000496489	602	Unknown	cytosol
AT2G28990.1	0.971302	0.000123644	0.0042785	2655	Leucine-rich repeat protein kinase family protein;	plasma membrane
AT1G14960.1	0.971069	1.11689e-05	0.000523087	688	Polyketide cyclase/dehydrase and lipid transport superfamily protein;	cytosol
AT4G12320.1	0.970069	7.29018e-06	0.000359106	1740	cytochrome P450, family 706, subfamily A, polypeptide 6;member of CYP706A	endoplasmic reticulum
AT4G37410.1	0.968146	1.88756e-06	0.000104817	1722	cytochrome P450, family 81, subfamily F, polypeptide 4;member of CYP81F	endoplasmic reticulum
AT1G73340.1	0.964659	0.00050038	0.0136045	1711	Cytochrome P450 superfamily protein;	endoplasmic reticulum
AT4G33020.1	0.961972	2.64009e-06	0.000142449	1035	ZIP metal ion transporter family;member of Fe(II) transporter isolog family	vacuole
AT3G01730.1	0.959346	0.000308444	0.00908005	430	Unknown	extracellular
AT3G05730.1	0.957786	2.19587e-06	0.000120342	573	Encodes a defensin-like (DEFL) family protein.	extracellular
AT1G77520.1	0.954664	3.32128e-06	0.000175141	1473	O-methyltransferase family protein;	cytosol
AT3G22570.1	0.949734	2.20563e-05	0.000956	724	Bifunctional inhibitor/lipid-transfer protein/seed storage 2S albumin superfamily protein;	extracellular
AT1G22550.1	0.949512	9.79524e-06	0.000470329	1859	Major facilitator superfamily protein;	vacuole
AT1G01750.1	0.948936	6.7692e-06	0.000339027	769	actin depolymerizing factor 11;	cytosol
AT4G39560.2	0.94389	0.00141332	0.0301916	1434	Galactose oxidase/kelch repeat superfamily protein;	plastid
AT4G33730.1	0.942775	4.42802e-05	0.0017691	519	CAP (Cysteine-rich secretory proteins, Antigen 5, and Pathogenesis-related 1 protein) superfamily protein;	extracellular
AT1G11310.2	0.941662	0.000320836	0.00934789	2255	Seven transmembrane MLO family protein;A member of a large family of seven-transmembrane domain proteins specific to plants, homologs of the barley mildew resistance locus o (MLO) protein. The Arabidopsis genome contains 15 genes encoding MLO proteins, with localization in plasma membrane. Phylogenetic analysis revealed four clades of closely-related AtMLO genes. ATMLO2 belongs to the clade IV, w…	plasma membrane
AT3G24350.2	0.939552	0.00158782	0.0329444	1511	syntaxin of plants 32;member of Glycoside Hydrolase Family 17	nucleus
AT3G01760.1	0.93915	0.00179017	0.0359666	1368	Transmembrane amino acid transporter family protein;	plasma membrane
AT1G07640.3	0.93827	0.00137087	0.0295563	1588	Dof-type zinc finger DNA-binding family protein;A member of the DOF transcription factors. Prominently expressed in the phloem of leaves and other organs. Expression is induced by wounding, MeJA and insect feeding. Upregulates glucosinolate biosynthesis.	nucleus
AT3G03776.1	0.938122	0.00224657	0.0431091	534	hydroxyproline-rich glycoprotein family protein;	extracellular
AT5G41380.1	0.936574	0.000892881	0.0213384	1954	CCT motif family protein;	nucleus
AT3G06990.1	0.935478	0.00133563	0.0289456	1620	Cysteine/Histidine-rich C1 domain family protein;	nucleus
AT1G18870.1	0.931576	0.00123018	0.0271093	1852	isochorismate synthase 2;Encodes a protein with isochorismate synthase activity involved in phylloquinone biosynthesis. Mutant studies of this gene's function suggest that its function is redundant with that of ICS1 (AT1G7410).	plastid
AT1G45201.1	0.930614	4.48457e-06	0.000232964	1697	triacylglycerol lipase-like 1;Target of AtGRP7 regulation.	extracellular
AT3G02885.1	0.92768	2.11756e-05	0.000923566	640	GAST1 protein homolog 5;	extracellular
AT4G19110.3	0.927643	0.0016852	0.034554	1522	Protein kinase superfamily protein;	cytosol
AT2G20520.1	0.924238	2.78291e-05	0.0011746	799	FASCICLIN-like arabinogalactan 6;fasciclin-like arabinogalactan-protein 6 (Fla6)	extracellular
AT5G09978.1	0.920077	4.94613e-05	0.00193909	561	elicitor peptide 7 precursor;	nucleus
AT5G36130.1	0.919671	0.00074194	0.0185352	423	Cytochrome P450 superfamily protein;	cytosol
AT5G26260.1	0.918057	4.78234e-06	0.000246034	1332	TRAF-like family protein;	extracellular
AT5G38000.1	0.91756	4.89625e-05	0.00192313	1209	Zinc-binding dehydrogenase family protein;	cytosol
AT4G25790.1	0.915332	1.1508e-05	0.000535379	786	CAP (Cysteine-rich secretory proteins, Antigen 5, and Pathogenesis-related 1 protein) superfamily protein;	extracellular
AT1G54970.1	0.912495	6.51702e-06	0.000327179	1258	proline-rich protein 1;encodes a proline-rich protein that is specifically expressed in the root.	extracellular
AT1G16390.1	0.912032	0.000308409	0.00908005	1791	organic cation/carnitine transporter 3;	vacuole
AT4G39363.1	0.911015	0.000680033	0.0173828	120	Unknown
AT3G21465.1	0.910312	0.00148288	0.0312945	1461	Unknown	mitochondrion
AT1G66280.1	0.908131	5.68508e-06	0.000287481	1870	Glycosyl hydrolase superfamily protein;	endoplasmic reticulum
AT5G36960.1	0.906665	0.000780511	0.0194047	725	Unknown	nucleus
AT5G61290.1	0.90387	0.000533092	0.014235	1595	Flavin-binding monooxygenase family protein;	cytosol
AT5G57530.1	0.901173	0.00025158	0.0077594	1062	xyloglucan endotransglucosylase/hydrolase 12;	extracellular
AT5G36140.1	0.900993	0.00101346	0.0233407	957	cytochrome P450, family 716, subfamily A, polypeptide 2;member of CYP716A	endoplasmic reticulum
AT4G39795.1	0.894127	0.000109496	0.00385987	561	Protein of unknown function (DUF581);	mitochondrion
AT2G46430.2	0.892282	8.12319e-05	0.00300989	2446	cyclic nucleotide gated channel 3;cyclic nucleotide gated channel (CNGC4), downstream component of the signaling pathways leading to HR/resistance	plasma membrane
AT1G64750.3	0.889619	0.000499698	0.0136036	879	deletion of SUV3 suppressor 1(I);	nucleus
AT4G13410.1	0.888736	0.00119138	0.0264492	1614	Nucleotide-diphospho-sugar transferases superfamily protein;encodes a gene similar to cellulose synthase	extracellular
AT1G67360.2	0.888657	1.12031e-05	0.000523521	1205	Rubber elongation factor protein (REF);	cytosol,plasma membrane
AT2G03720.1	0.884109	0.000252702	0.0077781	846	Adenine nucleotide alpha hydrolases-like superfamily protein;Involved in root hair development	cytosol
AT3G10710.1	0.883312	6.386e-05	0.00246208	1686	root hair specific 12;	extracellular
AT3G46650.1	0.883246	0.000502964	0.013657	1416	UDP-Glycosyltransferase superfamily protein;	cytosol
AT5G45490.1	0.88149	7.04639e-05	0.00266756	1395	P-loop containing nucleoside triphosphate hydrolases superfamily protein;	cytosol
AT1G73580.1	0.881105	0.00199777	0.0390508	507	Calcium-dependent lipid-binding (CaLB domain) family protein;	mitochondrion
AT2G46535.1	0.880549	1.89432e-05	0.000831394	783	Unknown	cytosol
AT1G66800.1	0.877329	0.000421899	0.0118239	1128	NAD(P)-binding Rossmann-fold superfamily protein;similar to Eucalyptus gunnii alcohol dehydrogenase of unknown physiological function (GI:1143445), apple tree, PIR:T16995; NOT a cinnamyl-alcohol dehydrogenase	plasma membrane
AT1G69240.1	0.87546	0.000118447	0.00411908	1490	methyl esterase 15;Encodes a protein predicted to act as a carboxylesterase. It has similarity to the SABP2 methyl salicylate esterase from tobacco but no enzymatic activity has been identified for this protein.	nucleus
AT5G46430.1	0.875011	1.8718e-05	0.00082324	602	Ribosomal protein L32e;	cytosol
AT4G29690.1	0.873022	8.60796e-05	0.00316154	1575	Alkaline-phosphatase-like family protein;	plasma membrane
AT5G43690.1	0.872699	0.00025876	0.00789864	1262	P-loop containing nucleoside triphosphate hydrolases superfamily protein;	cytosol
AT1G28960.2	0.872513	0.00195578	0.0384254	1317	nudix hydrolase homolog 15;	mitochondrion
AT4G20320.2	0.868021	0.000951747	0.0223372	2367	CTP synthase family protein;	cytosol,plasma membrane
AT1G60095.1	0.865525	9.72774e-05	0.00351121	1750	Mannose-binding lectin superfamily protein;	cytosol
AT5G36180.1	0.864549	0.000102518	0.00363766	1769	serine carboxypeptidase-like 1;	extracellular
AT5G42500.1	0.863856	4.47609e-05	0.0017849	691	Disease resistance-responsive (dirigent-like protein) family protein;	extracellular
AT3G44990.1	0.863767	2.43282e-05	0.00103737	1273	xyloglucan endo-transglycosylase-related 8;xyloglucan endo-transglycosylase	extracellular
AT5G47610.1	0.863439	2.21377e-05	0.000957549	726	RING/U-box superfamily protein;	plasma membrane
AT4G11210.1	0.861655	0.000185418	0.00599958	555	Disease resistance-responsive (dirigent-like protein) family protein;	extracellular
AT3G46700.1	0.861577	3.53807e-05	0.00143824	1514	UDP-Glycosyltransferase superfamily protein;	plasma membrane
AT3G60890.1	0.861347	0.000438901	0.0122186	351	protein binding;	nucleus
AT1G70260.1	0.86046	0.000600972	0.0157859	1463	nodulin MtN21 /EamA-like transporter family protein;	plasma membrane
AT5G52160.1	0.85965	0.000143426	0.00479652	624	Bifunctional inhibitor/lipid-transfer protein/seed storage 2S albumin superfamily protein;	extracellular
AT3G27950.1	0.857283	0.000182803	0.00592754	1211	GDSL-like Lipase/Acylhydrolase superfamily protein;	extracellular
AT4G28850.1	0.856239	0.000141289	0.00474021	1096	xyloglucan endotransglucosylase/hydrolase 26;	extracellular
AT4G10370.1	0.854768	0.00145664	0.0309591	2085	Cysteine/Histidine-rich C1 domain family protein;	nucleus
AT3G15310.1	0.85339	0.00251777	0.047358	1544	Unknown	Not Defined
AT5G60120.2	0.850428	0.000373295	0.0106761	2297	target of early activation tagged (EAT) 2;	nucleus
AT2G34910.1	0.849914	0.00020365	0.00644021	1329	Unknown	nucleus
AT3G32030.1	0.849396	0.000181079	0.00590075	1815	Terpenoid cyclases/Protein prenyltransferases superfamily protein;	mitochondrion
AT4G25220.1	0.848088	0.000111444	0.00392113	1750	root hair specific 15;	plasma membrane
AT2G32270.1	0.84802	2.1252e-05	0.00092497	1325	zinc transporter 3 precursor;A member of Zrt- and Irt-related protein (ZIP) family. transcript is induced in response to zinc deficiency in the root. also response to iron deficiency.	vacuole
AT3G19770.1	0.846959	0.00172602	0.0351501	2034	Vacuolar sorting protein 9 (VPS9) domain;Guanine nucleotide exchange factor VPS9a. Can ctivate all Rab5 members to GTP-bound forms in vitro. Required for embryogenesis. Regulates the localization of ARA7 and ARA6. Involved in postembryonic root development.	vacuole
AT1G20380.1	0.846802	2.51834e-05	0.0010694	2327	Prolyl oligopeptidase family protein;	cytosol
AT4G30320.1	0.845606	0.000472199	0.0129561	486	CAP (Cysteine-rich secretory proteins, Antigen 5, and Pathogenesis-related 1 protein) superfamily protein;	extracellular
AT3G49860.1	0.844133	0.000196856	0.0062632	682	ADP-ribosylation factor-like A1B;A member of ARF-like GTPase family. A thaliana has 21 members, in two subfamilies, ARF and ARF-like (ARL) GTPases.	cytosol
AT2G29125.1	0.839803	0.000468331	0.0128837	768	ROTUNDIFOLIA like 2;	plastid
AT4G33720.1	0.838807	3.203e-05	0.00131998	782	CAP (Cysteine-rich secretory proteins, Antigen 5, and Pathogenesis-related 1 protein) superfamily protein;	extracellular
AT4G12310.1	0.83811	6.43461e-05	0.00247626	1800	cytochrome P450, family 706, subfamily A, polypeptide 5;member of CYP706A	endoplasmic reticulum
AT3G21340.1	0.836496	0.0018427	0.0367399	2761	Leucine-rich repeat protein kinase family protein;	plasma membrane
AT2G20820.2	0.836029	2.76727e-05	0.00117036	597	Unknown	mitochondrion
AT2G45070.4	0.834827	3.15432e-05	0.00130505	569	Preprotein translocase Sec, Sec61-beta subunit protein;Sec61 Beta Subunit	mitochondrion,plastid
AT5G26310.1	0.834647	0.000226739	0.00709534	1701	UDP-Glycosyltransferase superfamily protein;UGT72E3 is an UDPG:coniferyl alcohol glucosyltransferase which glucosylates sinapyl- and coniferyl alcohol as well as sinapic acid. The enzyme is thought to be involved in lignin- and phenylpropanoid metabolism. A knockdown mutant line (72E3KD) was obtained using RNAi silencing. No reduction in coniferyl alcohol 4-<i>O</i>-glucoside and sinapyl alcohol …	extracellular
AT5G35490.1	0.834157	0.000624657	0.0163261	732	mto 1 responding up 1;Encodes MRU1 (mto 1 responding up). Up-regulated in mto1-1 mutant that over-accumulates soluble methionine.	cytosol
AT2G30740.1	0.831025	3.6173e-05	0.0014676	1498	Protein kinase superfamily protein;	cytosol
AT4G13390.1	0.829885	3.1698e-05	0.00130887	1509	Proline-rich extensin-like family protein;	extracellular
AT1G32583.1	0.829443	0.00139736	0.0299184	1962	Unknown	extracellular
AT4G02180.1	0.827898	0.00123203	0.0271216	2970	DC1 domain-containing protein;	plasma membrane
AT2G23620.1	0.825265	6.47755e-05	0.00248569	918	methyl esterase 1;Encodes a protein shown to have carboxylesterase activity, methyl salicylate esterase activity, methyl jasmonate esterase activity, and methyl IAA esterase activity in vitro. MES1 appears to be involved in MeSA hydrolysis in planta. Expression of MES1 can restore systemic acquired resistance in SAR-deficient tobacco plants. This protein does not act on MeGA4, or MEGA9 in vitro.	cytosol
AT5G41290.1	0.823343	0.000310172	0.00910723	864	Receptor-like protein kinase-related family protein;	extracellular,plasma membrane
AT5G25620.1	0.816645	0.00209195	0.0406262	2107	Flavin-binding monooxygenase family protein;	cytosol
AT5G46430.2	0.81488	0.000496688	0.0135393	606	Ribosomal protein L32e;	mitochondrion
AT2G02630.1	0.811131	0.000241632	0.00752762	2056	Cysteine/Histidine-rich C1 domain family protein;	plasma membrane
AT5G60440.1	0.809922	0.00156959	0.0326472	1131	AGAMOUS-like 62;AGL62 encodes a Type I MADS domain protein that likely functions as a transcription factor. It is expressed AGL62 is expressed exclusively in the endosperm. AGL62 supresses suppresses cellularization during the syncytial phase of endosperm development.	nucleus
AT4G28660.1	0.805531	0.000207826	0.00656236	815	photosystem II reaction center PSB28 protein;Similar to PsbW subunit of photosystem II.	plastid
AT5G26667.2	0.80361	0.000827199	0.0201982	1056	P-loop containing nucleoside triphosphate hydrolases superfamily protein;encodes a uridine 5'-monophosphate (UMP)/cytidine 5'-monophosphate (CMP) kinase.	cytosol
AT3G09240.1	0.803304	0.00132879	0.028847	1434	Protein kinase protein with tetratricopeptide repeat domain;	cytosol
AT1G66390.1	0.801742	8.5618e-05	0.00315011	986	myb domain protein 90;production of anthocyanin pigment 2 protein (PAP2)	nucleus
AT5G37980.1	0.801644	0.00103634	0.0236833	1252	Zinc-binding dehydrogenase family protein;	plastid
AT2G42320.1	0.799575	0.00251662	0.047358	2290	nucleolar protein gar2-related;	nucleus
AT1G79310.1	0.79901	0.000311662	0.00913815	1410	metacaspase 7;	cytosol
AT3G62680.1	0.798971	6.15548e-05	0.00238639	1173	proline-rich protein 3;Proline-rich protein	extracellular
AT5G63660.1	0.795835	0.000194364	0.00621223	222	Scorpion toxin-like knottin superfamily protein;Predicted to encode a PR (pathogenesis-related) protein. Belongs to the plant defensin (PDF) family with the following members: At1g75830/PDF1.1, At5g44420/PDF1.2a, At2g26020/PDF1.2b, At5g44430/PDF1.2c, At2g26010/PDF1.3, At1g19610/PDF1.4, At1g55010/PDF1.5, At2g02120/PDF2.1, At2g02100/PDF2.2, At2g02130/PDF2.3, At1g61070/PDF2.4, At5g63660/PDF2.5, At2g…	extracellular
AT2G44910.1	0.791977	0.00255232	0.0478789	957	homeobox-leucine zipper protein 4;Encodes a homeodomain protein whose expression displays a dependence on phyB for both red and far-red light response. Also involved in the shade avoidance syndrome.	nucleus
AT5G40580.2	0.791741	0.00028763	0.00857768	1136	20S proteasome beta subunit PBB2;Encodes 20S proteasome beta subunit PBB2 (PBB2).	cytosol
AT2G29540.2	0.791658	0.00169929	0.0348041	565	RNApolymerase 14 kDa subunit;RNA polymerase I(A) and III(C) 14 kDa subunit	nucleus
AT2G05510.1	0.791284	0.000114379	0.00400422	707	Glycine-rich protein family;	extracellular
AT4G15380.1	0.790054	0.000701004	0.0177885	1630	cytochrome P450, family 705, subfamily A, polypeptide 4;member of CYP705A	endoplasmic reticulum
AT1G67360.1	0.788076	0.000428312	0.0119556	1107	Rubber elongation factor protein (REF);	cytosol,plasma membrane
AT5G38030.1	0.787442	0.000196693	0.0062632	1892	MATE efflux family protein;	plasma membrane
AT3G16410.1	0.786949	0.000192988	0.00617769	2106	nitrile specifier protein 4;Encodes a nitrile-specifier protein NSP4. NSP4 is one out of five (At3g16400/NSP1, At2g33070/NSP2, At3g16390/NSP3, At3g16410/NSP4 and At5g48180/NSP5) A. thaliana epithiospecifier protein (ESP) homologues that promote simple nitrile, but not epithionitrile or thiocyanate formation.	cytosol
AT4G35160.1	0.785388	0.000140836	0.00473259	1381	O-methyltransferase family protein;	cytosol
AT1G33440.1	0.785164	0.00198642	0.0389015	2209	Major facilitator superfamily protein;	plasma membrane
AT4G22212.1	0.783329	0.000133721	0.00455196	582	Arabidopsis defensin-like protein;Encodes a defensin-like (DEFL) family protein.	extracellular
AT3G54590.1	0.780489	8.4493e-05	0.00311968	2163	hydroxyproline-rich glycoprotein;Encodes a hydroxyproline-rich glycoprotein.	extracellular
AT1G56430.1	0.779055	0.000116995	0.00408896	1144	nicotianamine synthase 4;Encodes a protein with nicotianamine synthase activity.	cytosol
AT2G24980.1	0.777675	9.24516e-05	0.0033602	1680	Proline-rich extensin-like family protein;	extracellular
AT3G17609.2	0.776027	0.000425005	0.0118791	668	HY5-homolog;Encodes a homolog of HY5 (HYH). Involved in phyB signaling pathway.	nucleus
AT5G41040.1	0.775631	0.0014784	0.0312313	1667	HXXXD-type acyl-transferase family protein;Encodes a feruloyl-CoA transferase required for suberin synthesis. Has feruloyl-CoA-dependent feruloyl transferase activity towards substrates with a primary alcohol.	cytosol
AT1G58270.1	0.77539	0.000133677	0.00455196	1497	TRAF-like family protein;ZW9 mRNA, complete cds	extracellular
AT5G66985.1	0.775087	0.000133988	0.00455364	530	Unknown	nucleus
AT3G60280.1	0.774143	0.000722579	0.0181817	914	uclacyanin 3;Encodes blue copper-binding protein III.	extracellular
AT5G54060.1	0.769694	0.000906049	0.0215302	1491	UDP-glucose:flavonoid 3-o-glucosyltransferase;	plasma membrane
AT5G57620.1	0.768373	0.000988422	0.0229663	1267	myb domain protein 36;Encodes a putative transcription factor (MYB36).	nucleus
AT5G09520.1	0.768367	0.000331315	0.0095682	565	hydroxyproline-rich glycoprotein family protein;	extracellular
AT5G49080.1	0.768345	0.000119065	0.00413267	2026	Unknown	Not Defined
AT5G39160.1	0.768025	0.000972406	0.0226192	882	RmlC-like cupins superfamily protein;	extracellular
AT4G08400.1	0.767589	0.000139781	0.0047047	1542	Proline-rich extensin-like family protein;	extracellular
AT3G49340.1	0.766824	0.00146452	0.0310636	1026	Cysteine proteinases superfamily protein;	extracellular
AT5G19100.1	0.765865	0.00157037	0.0326472	1176	Eukaryotic aspartyl protease family protein;	extracellular
AT5G35190.1	0.764999	0.000125155	0.00432179	987	proline-rich extensin-like family protein;	extracellular
AT2G45490.1	0.764478	0.00222122	0.0427008	917	ataurora3;Encodes a member of a family of Ser/Thr kinases whose activities peak during cell division. Transcripts are abundant in tissues rich in dividing cells like roots and flowers but are low or absent in fully expanded leaves and stems. In interphase cells, the protein is predominantly nuclear. During mitosis, the protein associates with plant-specific cytoskeletal structures (preprophase ba…	nucleus
AT2G19060.1	0.762724	0.00211714	0.0409634	1811	SGNH hydrolase-type esterase superfamily protein;	extracellular
AT5G24660.1	0.761358	0.000138709	0.00469123	556	response to low sulfur 2;	nucleus
AT5G58500.1	0.761008	0.00176696	0.0357058	549	Protein of unknown function (DUF640);	nucleus
AT5G15950.1	0.759905	0.000395945	0.0112015	1750	Adenosylmethionine decarboxylase family protein;	nucleus
AT1G60590.1	0.758996	0.000569583	0.0150558	1982	Pectin lyase-like superfamily protein;	extracellular
AT5G06640.1	0.758086	0.000134714	0.0045709	2070	Proline-rich extensin-like family protein;	extracellular
AT4G13860.1	0.757213	0.00252697	0.0474885	264	RNA-binding (RRM/RBD/RNP motifs) family protein;	cytosol
AT4G35640.1	0.755021	0.00264985	0.0495309	1624	serine acetyltransferase 3;2;Encodes a cytosolic serine O-acetyltransferase involved in sulfur assimilation and cysteine biosynthesis. Expressed in the vascular system. Expression is induced in both roots and shoots under sulfur-starved conditions.	cytosol
AT5G24880.1	0.754766	0.000861972	0.0207896	1332	Unknown	nucleus
AT5G13910.1	0.754744	0.000888618	0.0212852	636	Integrase-type DNA-binding superfamily protein;Encodes a member of the ERF (ethylene response factor) subfamily B-1 of ERF/AP2 transcription factor family (LEAFY PETIOLE). The protein contains one AP2 domain. There are 15 members in this subfamily including ATERF-3, ATERF-4, ATERF-7, and LEAFY PETIOLE. Acts as a positive regulator of gibberellic acid-induced germination.	nucleus
AT4G34580.1	0.753978	0.000781378	0.0194047	2767	Sec14p-like phosphatidylinositol transfer family protein;Encodes COW1 (can of worms1), a phosphatidylinositol transfer protein essential for root hair tip growth. The N-terminus of the COW1 protein is 32% identical to an essential phosphatidylinositol transfer protein (PITP), the yeast Sec14 protein (sec14p) while the C-terminus is 34.5% identical to a late nodulin of Lotus japonicus, Nlj16. Expr…	cytosol
AT2G16430.2	0.751012	0.000688542	0.017536	1550	purple acid phosphatase 10;	extracellular
AT5G19800.1	0.748284	0.00110694	0.0248379	291	hydroxyproline-rich glycoprotein family protein;	extracellular
AT2G15370.1	0.748234	0.0010049	0.0232717	1602	fucosyltransferase 5;Predicted fucosyltransferase, based on similarity to FUT1, but not functionally redundant with FUT1.	extracellular
AT3G52060.1	0.747087	0.000340737	0.009812	1668	Core-2/I-branching beta-1,6-N-acetylglucosaminyltransferase family protein;	extracellular
AT5G50300.1	0.745809	0.00247883	0.0467516	2057	Xanthine/uracil permease family protein;Encodes a homolog of the adenine-guanine-hypoxanthine transporter AzgA of Aspergillus nidulans. Function as a plant adenine-guanine transporter. Two closely related genes exist in Arabidopsis: AT3G10960 (Azg1) and AT5G50300 (Azg2).	plasma membrane
AT5G06630.1	0.745642	0.000179131	0.00585953	1483	proline-rich extensin-like family protein;	extracellular
AT1G62510.1	0.744295	0.000197514	0.00627458	823	Bifunctional inhibitor/lipid-transfer protein/seed storage 2S albumin superfamily protein;	extracellular
AT2G28690.1	0.744187	0.0018346	0.0366133	1097	Protein of unknown function (DUF1635);	nucleus
AT2G21320.1	0.74267	0.000442645	0.0123041	949	B-box zinc finger family protein;	nucleus
AT3G23510.1	0.741638	0.000571343	0.0150687	3062	Cyclopropane-fatty-acyl-phospholipid synthase;	plasma membrane
AT5G26220.1	0.740304	0.000259129	0.00789864	932	ChaC-like family protein;	cytosol
AT5G22930.1	0.737929	0.000935223	0.0220981	717	Protein of unknown function (DUF1635);	nucleus
AT2G01880.1	0.737649	0.000823789	0.0201472	1192	purple acid phosphatase 7;	extracellular
AT5G47950.1	0.73745	0.000841816	0.0204605	1516	HXXXD-type acyl-transferase family protein;	cytosol
AT2G27000.1	0.736469	0.000842464	0.0204605	1716	cytochrome P450, family 705, subfamily A, polypeptide 8;member of CYP705A	endoplasmic reticulum
AT5G56150.1	0.736208	0.000551552	0.0146346	761	ubiquitin-conjugating enzyme 30;	cytosol
AT1G72140.1	0.735679	0.000662053	0.0170481	1875	Major facilitator superfamily protein;	vacuole
AT3G16460.1	0.732746	0.00032155	0.00934789	2415	Mannose-binding lectin superfamily protein;	cytosol
AT4G14980.1	0.732147	0.00174652	0.0353954	1764	Cysteine/Histidine-rich C1 domain family protein;	nucleus,plasma membrane
AT2G01520.1	0.731405	0.000227113	0.00709645	789	MLP-like protein 328;	cytosol
AT1G10970.1	0.731081	0.000253016	0.0077781	1547	zinc transporter 4 precursor;A member of Zrt- and Irt-related protein (ZIP) family. transcript is induced in response to zinc deficiency in the root and shoot. Expression is regulated by copper, but response to copper deficiency is detected only after three weeks of deficiency.	vacuole
AT5G35940.1	0.730828	0.000510232	0.0137828	1504	Mannose-binding lectin superfamily protein;	cytosol
AT4G12520.1	0.729165	0.000248855	0.00769541	683	Bifunctional inhibitor/lipid-transfer protein/seed storage 2S albumin superfamily protein;	extracellular
AT4G22460.1	0.728631	0.000654042	0.0169347	402	Bifunctional inhibitor/lipid-transfer protein/seed storage 2S albumin superfamily protein;	extracellular
AT4G08620.1	0.727825	0.000297018	0.00881996	2311	sulphate transporter 1;1;Encodes a sulfate transporter. Contains STAS domain. Expressed in roots and guard cells. Up-regulated by sulfur deficiency.	plasma membrane
AT1G70460.1	0.727298	0.000741548	0.0185352	2732	root hair specific 10;	nucleus
AT5G41300.1	0.727087	0.00110667	0.0248379	864	Receptor-like protein kinase-related family protein;	extracellular
AT4G14060.1	0.725946	0.000308813	0.00908005	673	Polyketide cyclase/dehydrase and lipid transport superfamily protein;	cytosol
AT5G50200.1	0.725173	0.000864233	0.0208202	938	nitrate transmembrane transporters;Wound-responsive gene 3 (WR3). Encodes a high-affinity nitrate transporter. Up-regulated by nitrate. Involved in jasmonic acid-independent wound signal transduction.	extracellular
AT4G20240.1	0.724647	0.000806785	0.0198805	1608	cytochrome P450, family 71, subfamily A, polypeptide 27;putative cytochrome P450	endoplasmic reticulum
AT3G54580.1	0.7219	0.00027024	0.00818737	3095	Proline-rich extensin-like family protein;	extracellular
AT5G67140.1	0.720501	0.000415774	0.011715	906	F-box/RNI-like superfamily protein;	plasma membrane
AT1G55740.1	0.716996	0.00081561	0.0200263	2477	seed imbibition 1;	cytosol
AT3G23190.1	0.715835	0.000543709	0.0144816	1056	HR-like lesion-inducing protein-related;	endoplasmic reticulum
AT1G29025.1	0.711824	0.000735975	0.0184966	2106	Calcium-binding EF-hand family protein;	plasma membrane
AT5G45070.1	0.708711	0.000710478	0.0179384	1403	phloem protein 2-A8;	cytosol
AT3G27884.1	0.708567	0.00194855	0.0383753	738	Unknown	Not Defined
AT5G24120.1	0.706143	0.00052826	0.0141421	1904	sigma factor E;Encodes a specialized sigma factor that functions in regulation of plastid genes and is responsible for the light-dependent transcription at the psbD LRP. Activation of SIG5 is dependent upon blue light and mediated by cryptochromes.	plastid
AT4G24310.1	0.705669	0.000822894	0.0201472	783	Protein of unknown function (DUF679);	plasma membrane
AT5G66690.1	0.702157	0.000431086	0.012017	1714	UDP-Glycosyltransferase superfamily protein;UGT72E2 is an UDPG:coniferyl alcohol glucosyltransferase which glucosylates sinapyl- and coniferyl aldehydes as well as sinapyl- and coniferyl alcohol. The enzyme is thought to be involved in lignin metabolism. A knockdown mutant line (72E2KD) was obtained using RNAi silencing. A twofold reduction in coniferyl alcohol 4-<i>O</i>-glucoside and sinapyl al…	extracellular
AT4G22485.1	0.699635	0.00048332	0.0132265	1971	Bifunctional inhibitor/lipid-transfer protein/seed storage 2S albumin superfamily protein;Encodes a Protease inhibitor/seed storage/LTP family protein	extracellular
AT3G49960.1	0.698666	0.00065187	0.0169107	1296	Peroxidase superfamily protein;	extracellular
AT1G66820.1	0.698659	0.00126231	0.0276428	512	glycine-rich protein;	cytosol
AT5G05500.1	0.697246	0.000643524	0.0167356	730	Pollen Ole e 1 allergen and extensin family protein;	extracellular
AT2G18370.1	0.695631	0.000507011	0.0137313	696	Bifunctional inhibitor/lipid-transfer protein/seed storage 2S albumin superfamily protein;Predicted to encode a PR (pathogenesis-related) protein. Belongs to the lipid transfer protein (PR-14) family with the following members: At2g38540/LTP1, At2g38530/LTP2, At5g59320/LTP3, At5g59310/LTP4, At3g51600/LTP5, At3g08770/LTP6, At2g15050/LTP7, At2g18370/LTP8, At2g15325/LTP9, At5g01870/LTP10, At4g33355/…	extracellular
AT1G22220.1	0.69519	0.00103799	0.0236833	1201	F-box family protein;	cytosol
AT4G20820.1	0.694238	0.00110438	0.024835	1599	FAD-binding Berberine family protein;	plasma membrane
AT4G08410.1	0.692827	0.000523205	0.0140319	2124	Proline-rich extensin-like family protein;	extracellular
AT3G24020.1	0.692383	0.000814532	0.0200263	919	Disease resistance-responsive (dirigent-like protein) family protein;	extracellular
AT1G27140.1	0.691708	0.00162801	0.0334797	732	glutathione S-transferase tau 14;Encodes glutathione transferase belonging to the tau class of GSTs. Naming convention according to Wagner et al. (2002).	cytosol
AT1G30870.1	0.691211	0.00073885	0.0185333	1238	Peroxidase superfamily protein;	extracellular
AT2G38390.1	0.689956	0.000571508	0.0150687	1223	Peroxidase superfamily protein;	extracellular
AT2G29310.1	0.689594	0.00250181	0.0471425	901	NAD(P)-binding Rossmann-fold superfamily protein;	plasma membrane
AT4G28940.1	0.686546	0.00110226	0.024835	1295	Phosphorylase superfamily protein;	extracellular
AT4G12510.1	0.686121	0.000804589	0.0198633	568	Bifunctional inhibitor/lipid-transfer protein/seed storage 2S albumin superfamily protein;	extracellular
AT5G19520.1	0.685456	0.000971031	0.0226124	2530	mechanosensitive channel of small conductance-like 9;	nucleus
AT1G64590.1	0.685084	0.000617699	0.0161846	1373	NAD(P)-binding Rossmann-fold superfamily protein;	cytosol
AT5G04950.1	0.685023	0.000654416	0.0169347	1246	nicotianamine synthase 1;Encodes a nicotianamide synthase.	cytosol
AT3G58550.1	0.68502	0.000632251	0.016504	730	Bifunctional inhibitor/lipid-transfer protein/seed storage 2S albumin superfamily protein;	extracellular
AT5G67400.1	0.683053	0.000657507	0.0169937	1218	root hair specific 19;	extracellular
AT5G09480.1	0.682821	0.000969588	0.0226039	780	hydroxyproline-rich glycoprotein family protein;	extracellular
AT4G25100.2	0.681516	0.000676342	0.0173307	1107	Fe superoxide dismutase 1;Fe-superoxide dismutase	cytosol
AT4G13290.1	0.681269	0.00173056	0.0351845	2058	cytochrome P450, family 71, subfamily A, polypeptide 19;putative cytochrome P450	endoplasmic reticulum
AT4G29270.1	0.68126	0.000785328	0.0194566	940	HAD superfamily, subfamily IIIB acid phosphatase ;	extracellular
AT3G26570.2	0.679081	0.000909964	0.0215916	2209	phosphate transporter 2;1;low affinity phosphate transporter	mitochondrion
AT4G04990.1	0.678309	0.00146003	0.0309997	912	Protein of unknown function (DUF761);	endoplasmic reticulum
AT5G19875.1	0.675808	0.00079257	0.0196128	655	Unknown	plasma membrane
AT5G62140.1	0.669121	0.00188666	0.0375449	792	Unknown	plastid
AT5G25130.1	0.668809	0.00139732	0.0299184	1649	cytochrome P450, family 71, subfamily B, polypeptide 12;putative cytochrome P450	endoplasmic reticulum
AT3G21510.1	0.66753	0.000892282	0.0213384	784	histidine-containing phosphotransmitter 1;Encodes AHP1, one of the six Arabidopsis thaliana histidine phosphotransfer proteins (AHPs). AHPs function as redundant positive regulators of cytokinin signaling. Members of the AHP gene family include: AT3G21510 (AHP1), AT3G29350 (AHP2), AT5G39340 (AHP3), AT3G16360 (AHP4), AT1G03430 (AHP5) and AT1G80100 (AHP6).	nucleus
AT4G26010.1	0.664515	0.00105086	0.0238869	1246	Peroxidase superfamily protein;	extracellular
AT2G15830.1	0.664429	0.000894353	0.0213492	434	Unknown	extracellular
AT3G56290.1	0.663833	0.0015828	0.032873	753	Unknown	plastid
AT3G12490.2	0.663075	0.00204394	0.0398417	866	cystatin B;Encodes a protein with cysteine proteinase inhibitor activity. Overexpression increases tolerance to abiotic stressors (i.e.salt,osmitic, cold stress).	extracellular
AT5G54040.1	0.662028	0.00162489	0.0334485	1791	Cysteine/Histidine-rich C1 domain family protein;	nucleus
AT3G27690.1	0.661857	0.000899677	0.0214031	946	photosystem II light harvesting complex gene 2.3;Encodes Lhcb2.4. Belongs to the Lhc super-gene family encodes the light-harvesting chlorophyll a/b-binding (LHC) proteins that constitute the antenna system of the photosynthetic apparatus.	plastid
AT2G29490.1	0.661491	0.00178729	0.0359666	1003	glutathione S-transferase TAU 1;Encodes glutathione transferase belonging to the tau class of GSTs. Naming convention according to Wagner et al. (2002).	cytosol
AT2G15020.1	0.659937	0.00265531	0.0495887	1919	Unknown	cytosol
AT4G02270.1	0.659128	0.00121533	0.0268386	748	root hair specific 13;	extracellular
AT3G14210.1	0.65897	0.000880752	0.0211451	1483	epithiospecifier modifier 1;A semidominant QTL which has an epistatic effect on the Epithiospecifier gene. Represses nitrile formation and favors isothiocyanate production during glucosinolate hydrolysis. The functional allele deters the insect herbivory T. ni.	extracellular
AT3G02910.1	0.656536	0.000964321	0.0225313	1108	AIG2-like (avirulence induced gene) family protein;	cytosol
AT2G29750.1	0.656356	0.00115679	0.0258182	1970	UDP-glucosyl transferase 71C1;	extracellular
AT2G30340.1	0.654746	0.00182313	0.036454	936	LOB domain-containing protein 13;	nucleus
AT5G25120.1	0.654743	0.00131115	0.0285333	1740	ytochrome p450, family 71, subfamily B, polypeptide 11;putative cytochrome P450	endoplasmic reticulum
AT5G15180.1	0.650755	0.00236731	0.0450542	1184	Peroxidase superfamily protein;	extracellular
AT1G78990.1	0.649131	0.00232874	0.0444413	1368	HXXXD-type acyl-transferase family protein;	plasma membrane
AT1G80130.1	0.644126	0.00122195	0.0269564	1375	Tetratricopeptide repeat (TPR)-like superfamily protein;	nucleus
AT1G12040.1	0.642775	0.00130859	0.0285071	2444	leucine-rich repeat/extensin 1;encodes a a chimeric leucine-rich repeat/extensin protein that regulates root hair morphogenesis and elongation. Null mutants develop root hairs that frequently abort, swell, or branch. Gene is expressed in root hair cells and protein is specifically localized in the wall of the hair proper.	extracellular
AT1G27030.1	0.635247	0.00147103	0.0311402	1244	Unknown	cytosol
AT3G28550.1	0.633282	0.00137557	0.0296209	3223	Proline-rich extensin-like family protein;	extracellular
AT3G47430.1	0.632561	0.00229841	0.0440185	979	peroxin 11B;member of the peroxin11 (PEX11) gene family, located on the peroxisome membrane, controls peroxisome proliferation.	peroxisome
AT3G54900.1	0.631095	0.00156719	0.0326459	806	CAX interacting protein 1;A.thaliana PICOT protein.It activates CAX1 gene Calcium transport activity.In other organisms, PICOT proteins appear to play a negative regulatory role in cellular stress responses.	plastid
AT2G36800.1	0.631036	0.00197238	0.0386989	1637	don-glucosyltransferase 1;Encodes a DON-Glucosyltransferase. The UGT73C5 glucosylates both brassinolide and castasterone in the 23-O position. The enzyme is presumably involved in the homeostasis of those steroid hormones hence regulating BR activity. Transgenic plants overexpressing UGT73C5 show a typical BR-deficient phenotype.	extracellular
AT4G25820.1	0.630953	0.0019003	0.0376895	1089	xyloglucan endotransglucosylase/hydrolase 14;Encodes a xyloglucan endotransglycosylase with a clear preference for non-fucosylated xyloglucan polymer.	extracellular
AT5G55450.1	0.627879	0.00159063	0.0329701	740	Bifunctional inhibitor/lipid-transfer protein/seed storage 2S albumin superfamily protein;	extracellular
AT1G73330.1	0.626926	0.00153127	0.0319931	1000	drought-repressed 4;encodes a plant-specific protease inhibitor-like protein whose transcript level in root disappears in response to progressive drought stress. The decrease in transcript level is independent from abscisic acid level.	extracellular
AT4G12390.1	0.62322	0.00218959	0.0422869	860	pectin methylesterase inhibitor 1;	plasma membrane
AT1G51160.1	0.620113	0.00230027	0.0440185	845	SNARE-like superfamily protein;	cytosol
AT1G05260.1	0.61832	0.00205321	0.0399851	1209	Peroxidase superfamily protein;Encodes a cold-inducible cationic peroxidase that is involved in the stress response. In response to low temperature, RCI3 transcripts accumulate in the aerial part and in roots of etiolated seedlings but only in roots of light-grown seedlings.	extracellular
AT2G24040.1	0.610165	0.00242863	0.0460121	410	Low temperature and salt responsive protein family;	plasma membrane
AT4G00880.1	0.606718	0.00267575	0.0499259	902	SAUR-like auxin-responsive protein family ;	cytosol
