# Supplementary material for: Apoplastic Venom Allergen-like Proteins of Cyst Nematodes Modulate the Activation of Basal Plant Innate Immunity by Cell Surface Receptors
Source: PLoS Pathog. 2014 Dec 11;10(12):e1004569. doi: 10.1371/journal.ppat.1004569 (PMC4263768; doi:10.1371/journal.ppat.1004569)
Supplement: S4 Table — Most up-regulated transcripts by ectopic venom allergen-like proteins in Arabidopsis. Differentially expressed genes in transgenic Arabidopsis thaliana overexpressing Hs-VAP2 relative to the corresponding transgenic empty vector control plants. (XLSX) [file ppat.1004569.s011.xlsx]

## Sheet: Hs-VAP2_Up-regulated
Table S4. Most up-regulated transcripts by ectopic venom allergen-like proteins in Arabidopsis. Differentially expressed genes in transgenic Arabidopsis thaliana overexpressing Hs-VAP2 relative to the corresponding transgenic empty vector control plants.
GeneID	logFC	P-value	FDR	Length	Description	Localization
AT3G14210.1	0.647278	0.00187761	0.045507	1483	epithiospecifier modifier 1;A semidominant QTL which has an epistatic effect on the Epithiospecifier gene. Represses nitrile formation and favors isothiocyanate production during glucosinolate hydrolysis. The functional allele deters the insect herbivory T. ni.	extracellular
AT5G26260.1	0.647329	0.00207664	0.0486927	1332	TRAF-like family protein;	extracellular
AT3G22620.1	0.650086	0.00195196	0.0467075	868	Bifunctional inhibitor/lipid-transfer protein/seed storage 2S albumin superfamily protein;	extracellular
AT1G76790.1	0.652424	0.00206628	0.0486134	1316	O-methyltransferase family protein;	cytosol
AT4G08620.1	0.657513	0.00184529	0.0449322	2311	sulphate transporter 1;1;Encodes a sulfate transporter. Contains STAS domain. Expressed in roots and guard cells. Up-regulated by sulfur deficiency.	plasma membrane
AT1G26390.1	0.661442	0.00159031	0.0401264	1763	FAD-binding Berberine family protein;	extracellular
AT2G19590.1	0.66467	0.00167389	0.0418707	1354	ACC oxidase 1;encodes a protein whose sequence is similar to 1-aminocyclopropane-1-carboxylate oxidase	cytosol
AT5G04950.1	0.66634	0.0015901	0.0401264	1246	nicotianamine synthase 1;Encodes a nicotianamide synthase.	cytosol
AT4G15390.1	0.670905	0.00131945	0.0353409	1482	HXXXD-type acyl-transferase family protein;	cytosol
AT5G07130.1	0.671824	0.001725	0.0428013	1805	laccase 13;putative laccase, a member of laccase family of genes (17 members in Arabidopsis).	extracellular
AT4G37410.1	0.676226	0.0014936	0.038533	1722	cytochrome P450, family 81, subfamily F, polypeptide 4;member of CYP81F	endoplasmic reticulum
AT3G23190.1	0.67989	0.00172705	0.0428014	1056	HR-like lesion-inducing protein-related;	endoplasmic reticulum
AT4G19110.1	0.681989	0.00199844	0.0475528	2565	Protein kinase superfamily protein;	cytosol
AT4G22490.1	0.687052	0.0010628	0.0299617	631	Bifunctional inhibitor/lipid-transfer protein/seed storage 2S albumin superfamily protein;	plasma membrane
AT1G14120.1	0.688064	0.00200477	0.0476492	1190	2-oxoglutarate (2OG) and Fe(II)-dependent oxygenase superfamily protein;	cytosol
AT4G32860.1	0.690106	0.00157525	0.039891	749	Unknown	nucleus
AT1G74460.1	0.691125	0.00122466	0.0334015	1326	GDSL-like Lipase/Acylhydrolase superfamily protein;	extracellular
AT3G05920.1	0.691184	0.00190644	0.0459922	646	Heavy metal transport/detoxification superfamily protein ;	plasma membrane
AT1G22550.1	0.691948	0.00210981	0.0493597	1859	Major facilitator superfamily protein;	vacuole
AT3G59930.1	0.692929	0.000913892	0.0268538	657	Encodes a defensin-like (DEFL) family protein.	extracellular
AT3G22680.1	0.695541	0.00167547	0.0418707	703	RNA-DIRECTED DNA METHYLATION 1;Encodes RNA-DIRECTED DNA METHYLATION 1 (RDM1), forming a complex with DMS3 (AT3G49250) and DRD1 (AT2G16390). This complex is termed DDR. The DDR complex is required for polymerase V transcripts and RNA-directed DNA methylation.	nucleus
AT1G30870.1	0.69711	0.00117163	0.0323353	1238	Peroxidase superfamily protein;	extracellular
AT1G80130.1	0.698346	0.000852352	0.0252945	1375	Tetratricopeptide repeat (TPR)-like superfamily protein;	nucleus
AT3G16460.1	0.69933	0.00106547	0.0299617	2415	Mannose-binding lectin superfamily protein;	cytosol
AT2G32270.1	0.700048	0.000818997	0.0245487	1325	zinc transporter 3 precursor;A member of Zrt- and Irt-related protein (ZIP) family. transcript is induced in response to zinc deficiency in the root. also response to iron deficiency.	vacuole
AT5G05500.1	0.700083	0.00108676	0.0304351	730	Pollen Ole e 1 allergen and extensin family protein;	extracellular
AT3G15240.2	0.701075	0.00112657	0.0312984	1269	Serine/threonine-protein kinase WNK (With No Lysine)-related;	nucleus
AT1G33750.1	0.701666	0.0018596	0.0452077	1940	Terpenoid cyclases/Protein prenyltransferases superfamily protein;	mitochondrion
AT3G12490.2	0.702031	0.00180488	0.0443097	866	cystatin B;Encodes a protein with cysteine proteinase inhibitor activity. Overexpression increases tolerance to abiotic stressors (i.e.salt,osmitic, cold stress).	extracellular
AT5G67400.1	0.705226	0.000811568	0.0244276	1218	root hair specific 19;	extracellular
AT4G38080.1	0.706657	0.000705113	0.0220858	649	hydroxyproline-rich glycoprotein family protein;	extracellular
AT1G17480.1	0.707224	0.00142233	0.0372713	1464	IQ-domain 7;	nucleus
AT1G55990.1	0.70757	0.000922979	0.0270827	420	glycine-rich protein;	cytosol
AT1G10970.1	0.70814	0.000739115	0.0228764	1547	zinc transporter 4 precursor;A member of Zrt- and Irt-related protein (ZIP) family. transcript is induced in response to zinc deficiency in the root and shoot. Expression is regulated by copper, but response to copper deficiency is detected only after three weeks of deficiency.	vacuole
AT2G14620.1	0.708319	0.000998518	0.028687	1231	xyloglucan endotransglucosylase/hydrolase 10;	extracellular
AT1G27140.1	0.71072	0.00182665	0.044739	732	glutathione S-transferase tau 14;Encodes glutathione transferase belonging to the tau class of GSTs. Naming convention according to Wagner et al. (2002).	cytosol
AT1G60095.1	0.711163	0.00213601	0.0498052	1750	Mannose-binding lectin superfamily protein;	cytosol
AT2G20520.1	0.712059	0.0021209	0.0495081	799	FASCICLIN-like arabinogalactan 6;fasciclin-like arabinogalactan-protein 6 (Fla6)	extracellular
AT3G58550.1	0.713847	0.000699561	0.0219448	730	Bifunctional inhibitor/lipid-transfer protein/seed storage 2S albumin superfamily protein;	extracellular
AT5G09520.1	0.71672	0.00143048	0.0372713	565	hydroxyproline-rich glycoprotein family protein;	extracellular
AT1G72140.1	0.716836	0.00152022	0.0387147	1875	Major facilitator superfamily protein;	vacuole
AT5G26220.1	0.717132	0.000747978	0.0230302	932	ChaC-like family protein;	cytosol
AT2G32300.1	0.721243	0.000837781	0.0250042	995	uclacyanin 1;Encodes a uclacyanin, a protein precursor that is closely related to precursors of stellacyanins and a blue copper protein from pea pods.	extracellular
AT3G46700.1	0.721415	0.000954381	0.0277361	1514	UDP-Glycosyltransferase superfamily protein;	plasma membrane
AT5G35360.1	0.721425	0.000870047	0.0257465	1984	acetyl Co-enzyme a carboxylase biotin carboxylase subunit;Encodes biotin carboxylase subunit (CAC2).	plastid
AT2G36100.1	0.723025	0.000635058	0.0203491	855	Uncharacterised protein family (UPF0497);	plasma membrane
AT5G62340.1	0.724075	0.000900411	0.0265194	887	Plant invertase/pectin methylesterase inhibitor superfamily protein;	extracellular
AT4G40090.1	0.724567	0.000621006	0.0199908	748	arabinogalactan protein 3;	extracellular
AT5G58860.1	0.725964	0.000680426	0.0215186	1779	cytochrome P450, family 86, subfamily A, polypeptide 1;Encodes a member of the CYP86A subfamily of cytochrome p450 genes. Expressed significantly only in root tissue.	endoplasmic reticulum
AT4G12510.1	0.727092	0.000708121	0.0220933	568	Bifunctional inhibitor/lipid-transfer protein/seed storage 2S albumin superfamily protein;	extracellular
AT5G26310.1	0.72824	0.00204934	0.0483784	1701	UDP-Glycosyltransferase superfamily protein;UGT72E3 is an UDPG:coniferyl alcohol glucosyltransferase which glucosylates sinapyl- and coniferyl alcohol as well as sinapic acid. The enzyme is thought to be involved in lignin- and phenylpropanoid metabolism. A knockdown mutant line (72E3KD) was obtained using RNAi silencing. No reduction in coniferyl alcohol 4-<i>O</i>-glucoside and sinapyl alcohol …	extracellular
AT2G15830.1	0.728745	0.000526818	0.0176383	434	Unknown	extracellular
AT5G24880.1	0.731034	0.00205843	0.0485381	1332	Unknown	nucleus
AT5G21920.1	0.731313	0.00144253	0.0374841	953	YGGT family protein;	plastid
AT5G47610.1	0.732789	0.000597106	0.0194026	726	RING/U-box superfamily protein;	plasma membrane
AT5G09978.1	0.734458	0.00206304	0.0485918	561	elicitor peptide 7 precursor;	nucleus
AT4G33560.1	0.734607	0.000501982	0.0170805	515	Wound-responsive family protein;	mitochondrion
AT4G31470.1	0.736599	0.0016111	0.0405531	558	CAP (Cysteine-rich secretory proteins, Antigen 5, and Pathogenesis-related 1 protein) superfamily protein;	extracellular
AT4G16270.1	0.73908	0.0011412	0.0316206	1180	Peroxidase superfamily protein;	extracellular
AT1G19960.1	0.739102	0.000670847	0.0212999	425	Unknown	cytosol,plasma membrane
AT3G02885.1	0.740075	0.00123067	0.0335217	640	GAST1 protein homolog 5;	extracellular
AT2G05510.1	0.740985	0.000574539	0.0188139	707	Glycine-rich protein family;	extracellular
AT4G20390.1	0.743914	0.00045599	0.0158202	824	Uncharacterised protein family (UPF0497);	extracellular
AT1G23720.1	0.744595	0.000352723	0.0128381	2886	Proline-rich extensin-like family protein;	extracellular,plasma membrane
AT5G44540.1	0.745112	0.00128425	0.0347096	360	Tapetum specific protein TAP35/TAP44;	extracellular
AT5G02580.1	0.746399	0.000951481	0.0277361	722	Plant protein 1589 of unknown function;	cytosol
AT1G05650.1	0.750146	0.00145609	0.0377427	1185	Pectin lyase-like superfamily protein;	extracellular
AT1G22065.1	0.754458	0.000446226	0.0155896	616	Unknown	cytosol
AT2G29470.1	0.755993	0.000448477	0.015642	856	glutathione S-transferase tau 3;Encodes glutathione transferase belonging to the tau class of GSTs. Naming convention according to Wagner et al. (2002).	cytosol
AT2G02610.1	0.759216	0.00141899	0.0372713	2108	Cysteine/Histidine-rich C1 domain family protein;	cytosol
AT1G79310.1	0.759587	0.00104032	0.0296512	1410	metacaspase 7;	cytosol
AT1G78990.1	0.759822	0.000674818	0.0213935	1368	HXXXD-type acyl-transferase family protein;	plasma membrane
AT4G25790.1	0.763411	0.000473841	0.0163089	786	CAP (Cysteine-rich secretory proteins, Antigen 5, and Pathogenesis-related 1 protein) superfamily protein;	extracellular
AT5G45490.1	0.763562	0.00105578	0.0298476	1395	P-loop containing nucleoside triphosphate hydrolases superfamily protein;	cytosol
AT4G28940.1	0.765515	0.000509103	0.0172665	1295	Phosphorylase superfamily protein;	extracellular
AT5G39160.1	0.76914	0.00150289	0.0385721	882	RmlC-like cupins superfamily protein;	extracellular
AT5G58010.1	0.772573	0.000572565	0.0187787	1019	LJRHL1-like 3;Encodes a basic helix-loop-helix (bHLH) protein that regulates root hair development. One of the three Arabidopsis homologs of the Lotus japonicus ROOTHAIRLESS1 (LjRHL1) gene: At2g24260 (AtLRL1), At4g30980 (AtLRL2), and At5g58010 (AtLRL3).	nucleus
AT5G13910.1	0.773604	0.00110065	0.0307417	636	Integrase-type DNA-binding superfamily protein;Encodes a member of the ERF (ethylene response factor) subfamily B-1 of ERF/AP2 transcription factor family (LEAFY PETIOLE). The protein contains one AP2 domain. There are 15 members in this subfamily including ATERF-3, ATERF-4, ATERF-7, and LEAFY PETIOLE. Acts as a positive regulator of gibberellic acid-induced germination.	nucleus
AT5G43690.1	0.774327	0.00189981	0.0458932	1262	P-loop containing nucleoside triphosphate hydrolases superfamily protein;	cytosol
AT1G24430.1	0.774417	0.00206982	0.0486419	1504	HXXXD-type acyl-transferase family protein;	cytosol
AT1G14960.1	0.77464	0.000807749	0.0243994	688	Polyketide cyclase/dehydrase and lipid transport superfamily protein;	cytosol
AT5G02350.1	0.777511	0.00100009	0.028687	1956	Cysteine/Histidine-rich C1 domain family protein;	nucleus
AT4G20420.1	0.777555	0.000555444	0.0183904	654	Tapetum specific protein TAP35/TAP44;	extracellular
AT5G36180.1	0.781675	0.000774072	0.0235184	1769	serine carboxypeptidase-like 1;	extracellular
AT2G39430.1	0.782628	0.000304433	0.0114722	1185	Disease resistance-responsive (dirigent-like protein) family protein;	extracellular
AT2G48130.1	0.786803	0.000202891	0.00851165	765	Bifunctional inhibitor/lipid-transfer protein/seed storage 2S albumin superfamily protein;	extracellular
AT3G55230.1	0.788482	0.000256417	0.0100508	1099	Disease resistance-responsive (dirigent-like protein) family protein;	extracellular
AT1G66470.1	0.790453	0.00189159	0.0457927	1399	ROOT HAIR DEFECTIVE6;	nucleus
AT5G66985.1	0.792044	0.000200496	0.00842808	530	Unknown	nucleus
AT3G24020.1	0.793864	0.000248156	0.00991297	919	Disease resistance-responsive (dirigent-like protein) family protein;	extracellular
AT3G10710.1	0.794526	0.000597159	0.0194026	1686	root hair specific 12;	extracellular
AT2G29125.1	0.796107	0.00142359	0.0372713	768	ROTUNDIFOLIA like 2;	plastid
AT3G27950.1	0.796215	0.000930469	0.0272642	1211	GDSL-like Lipase/Acylhydrolase superfamily protein;	extracellular
AT2G48140.1	0.798688	0.000336727	0.0124066	856	Bifunctional inhibitor/lipid-transfer protein/seed storage 2S albumin superfamily protein;	plasma membrane
AT4G31320.1	0.800084	0.000420344	0.0147842	570	SAUR-like auxin-responsive protein family ;	nucleus
AT5G42590.1	0.804071	0.000354861	0.0128935	1686	cytochrome P450, family 71, subfamily A, polypeptide 16;putative cytochrome P450	endoplasmic reticulum
AT2G34390.1	0.805406	0.000252545	0.0100117	1119	NOD26-like intrinsic protein 2;1;aquaporin NIP2.1	vacuole,plasma membrane
AT5G55420.1	0.80843	0.00142564	0.0372713	317	Unknown	Not Defined
AT5G50300.1	0.812009	0.00149985	0.0385721	2057	Xanthine/uracil permease family protein;Encodes a homolog of the adenine-guanine-hypoxanthine transporter AzgA of Aspergillus nidulans. Function as a plant adenine-guanine transporter. Two closely related genes exist in Arabidopsis: AT3G10960 (Azg1) and AT5G50300 (Azg2).	plasma membrane
AT1G54970.1	0.81212	0.000130181	0.00586152	1258	proline-rich protein 1;encodes a proline-rich protein that is specifically expressed in the root.	extracellular
AT2G26400.1	0.812599	0.000188621	0.00799324	879	acireductone dioxygenase 3;Encodes a protein predicted to belong to the acireductone dioxygenase (ARD/ARDâ)family.	cytosol
AT3G55240.1	0.813148	0.000707019	0.0220933	681	Plant protein 1589 of unknown function;Overexpression leads to PEL (Pseudo-Etiolation in Light) phenotype.	nucleus
AT3G60470.1	0.817354	0.00173895	0.0429942	1860	Plant protein of unknown function (DUF247);	cytosol
AT2G02630.1	0.817645	0.000397997	0.0140932	2056	Cysteine/Histidine-rich C1 domain family protein;	plasma membrane
AT1G01750.1	0.819973	0.00020962	0.00872387	769	actin depolymerizing factor 11;	cytosol
AT5G46430.2	0.821528	0.000680826	0.0215186	606	Ribosomal protein L32e;	mitochondrion
AT4G12545.1	0.832541	9.05e-05	0.00442602	660	Bifunctional inhibitor/lipid-transfer protein/seed storage 2S albumin superfamily protein;	extracellular
AT4G00680.1	0.833192	0.000688176	0.0216527	698	actin depolymerizing factor 8;	cytosol
AT2G30740.1	0.83339	7.99e-05	0.00396173	1498	Protein kinase superfamily protein;	cytosol
AT5G39120.1	0.834028	0.000120957	0.00552545	666	RmlC-like cupins superfamily protein;	extracellular
AT3G45070.1	0.83706	0.000275976	0.0107043	1067	P-loop containing nucleoside triphosphate hydrolases superfamily protein;	cytosol
AT4G28430.1	0.837934	0.00161806	0.0406198	1520	Reticulon family protein;	plastid
AT1G12040.1	0.838591	6.75e-05	0.00342979	2444	leucine-rich repeat/extensin 1;encodes a a chimeric leucine-rich repeat/extensin protein that regulates root hair morphogenesis and elongation. Null mutants develop root hairs that frequently abort, swell, or branch. Gene is expressed in root hair cells and protein is specifically localized in the wall of the hair proper.	extracellular
AT2G28990.1	0.838695	0.00171134	0.042647	2655	Leucine-rich repeat protein kinase family protein;	plasma membrane
AT5G42580.1	0.839965	0.000522041	0.0175628	1500	cytochrome P450, family 705, subfamily A, polypeptide 12;a member of the cytochrome P450 family	endoplasmic reticulum
AT1G33055.1	0.840495	6.57e-05	0.00335561	1271	Unknown	extracellular
AT5G57625.1	0.840762	6.83e-05	0.00346015	869	CAP (Cysteine-rich secretory proteins, Antigen 5, and Pathogenesis-related 1 protein) superfamily protein;	extracellular
AT2G13910.1	0.844282	0.000386137	0.01379	2235	Unknown	Not Defined
AT1G43800.1	0.845782	5.59e-05	0.0029472	1401	Plant stearoyl-acyl-carrier-protein desaturase family protein;	plastid
AT1G11310.1	0.846311	6.94e-05	0.00349508	2198	Seven transmembrane MLO family protein;A member of a large family of seven-transmembrane domain proteins specific to plants, homologs of the barley mildew resistance locus o (MLO) protein. The Arabidopsis genome contains 15 genes encoding MLO proteins, with localization in plasma membrane. Phylogenetic analysis revealed four clades of closely-related AtMLO genes. ATMLO2 belongs to the clade IV, w…	plasma membrane
AT2G01520.1	0.847844	4.92e-05	0.00267686	789	MLP-like protein 328;	cytosol
AT3G28550.1	0.849802	4.65e-05	0.00254934	3223	Proline-rich extensin-like family protein;	extracellular
AT5G19800.1	0.851918	0.00036886	0.0132409	291	hydroxyproline-rich glycoprotein family protein;	extracellular
AT2G27530.2	0.854864	0.00123287	0.0335379	967	Ribosomal protein L1p/L10e family;Encodes ribosomal protein L10aP. Identified in a screen for enhancers of as1. as1/pgy double mutants show defects in leaf vascular patterning and adaxial cell fate. Double mutant analysis indicates pgy genes function in the same pathway as REV, KAN1 and KAN2.	cytosol
AT1G77520.1	0.855825	7.02e-05	0.00352439	1473	O-methyltransferase family protein;	cytosol
AT4G14980.1	0.856086	0.000387828	0.0137909	1764	Cysteine/Histidine-rich C1 domain family protein;	nucleus,plasma membrane
AT3G62680.1	0.856591	4.4e-05	0.00242465	1173	proline-rich protein 3;Proline-rich protein	extracellular
AT1G45201.1	0.863298	4.98e-05	0.00270308	1697	triacylglycerol lipase-like 1;Target of AtGRP7 regulation.	extracellular
AT5G12030.1	0.867513	9.55e-05	0.00462966	631	heat shock protein 17.6A;Encodes a cytosolic small heat shock protein with chaperone activity that is induced by heat and osmotic stress and is also expressed late in seed development.	cytosol
AT4G33880.1	0.875732	0.00106103	0.0299554	1347	ROOT HAIR DEFECTIVE 6-LIKE 2;RSL2 was expressed concurrently with RSL4 and its expression was controlled by RHD6 and RSL1. Required for root-hair growth.	nucleus
AT2G19970.1	0.877937	0.000470684	0.016227	747	CAP (Cysteine-rich secretory proteins, Antigen 5, and Pathogenesis-related 1 protein) superfamily protein;	extracellular
AT5G22410.1	0.878072	0.000171314	0.00736441	1271	root hair specific 18;	extracellular
AT5G26080.1	0.881964	0.000772536	0.0235184	426	proline-rich family protein;	extracellular
AT3G12720.1	0.886983	0.000659208	0.0209622	1108	myb domain protein 67;Member of the R2R3 factor gene family.	nucleus
AT3G62740.1	0.88896	0.000280593	0.0108158	1509	beta glucosidase 7;	extracellular
AT4G22460.1	0.890086	6.71e-05	0.00341863	402	Bifunctional inhibitor/lipid-transfer protein/seed storage 2S albumin superfamily protein;	extracellular
AT5G39100.1	0.890363	0.00199189	0.047451	835	germin-like protein 6;germin-like protein (GLP6)	extracellular
AT3G01202.1	0.891735	0.00120248	0.0328824	1248	Unknown	Not Defined
AT5G41290.1	0.896772	0.000161526	0.00700123	864	Receptor-like protein kinase-related family protein;	extracellular,plasma membrane
AT5G01870.1	0.897652	0.000161526	0.00700123	550	Bifunctional inhibitor/lipid-transfer protein/seed storage 2S albumin superfamily protein;Predicted to encode a PR (pathogenesis-related) protein. Belongs to the lipid transfer protein (PR-14) family with the following members: At2g38540/LTP1, At2g38530/LTP2, At5g59320/LTP3, At5g59310/LTP4, At3g51600/LTP5, At3g08770/LTP6, At2g15050/LTP7, At2g18370/LTP8, At2g15325/LTP9, At5g01870/LTP10, At4g33355/…	extracellular
AT2G20820.2	0.899468	1.8e-05	0.00115387	597	Unknown	mitochondrion
AT5G47990.1	0.89966	2.38e-05	0.00146073	1781	cytochrome P450, family 705, subfamily A, polypeptide 5;encodes a member of the CYP705A family of cytochrome P450 enzymes. It appears to catalyze the addition of a double bond to thalian-diol at carbon 15. Reduced levels of THAD expression lead to a build up of thalian-diol in root extracts. thad1-1 mutants also have longer roots than wild type seedlings.	endoplasmic reticulum
AT2G45070.1	0.901182	0.000154726	0.00679104	458	Preprotein translocase Sec, Sec61-beta subunit protein;Sec61 Beta Subunit	mitochondrion,plastid
AT2G24980.1	0.901807	1.66e-05	0.00108226	1680	Proline-rich extensin-like family protein;	extracellular
AT1G06120.1	0.902773	0.00210131	0.0492158	1122	Fatty acid desaturase family protein;	endoplasmic reticulum
AT5G24313.1	0.904892	0.00029658	0.0112453	618	Unknown	extracellular
AT4G33720.1	0.905189	1.96e-05	0.0012347	782	CAP (Cysteine-rich secretory proteins, Antigen 5, and Pathogenesis-related 1 protein) superfamily protein;	extracellular
AT5G63225.1	0.907958	0.000192575	0.00814429	608	Carbohydrate-binding X8 domain superfamily protein;glycosyl hydrolase family protein 17	extracellular
AT5G57530.1	0.913466	0.000337305	0.0124066	1062	xyloglucan endotransglucosylase/hydrolase 12;	extracellular
AT3G54590.1	0.913504	1.25e-05	0.000863495	2163	hydroxyproline-rich glycoprotein;Encodes a hydroxyproline-rich glycoprotein.	extracellular
AT3G54580.1	0.913577	1.23e-05	0.00085248	3095	Proline-rich extensin-like family protein;	extracellular
AT4G30320.1	0.915323	0.000255986	0.0100508	486	CAP (Cysteine-rich secretory proteins, Antigen 5, and Pathogenesis-related 1 protein) superfamily protein;	extracellular
AT1G69240.1	0.922927	9.89e-05	0.00472949	1490	methyl esterase 15;Encodes a protein predicted to act as a carboxylesterase. It has similarity to the SABP2 methyl salicylate esterase from tobacco but no enzymatic activity has been identified for this protein.	nucleus
AT5G48010.2	0.928082	0.000110476	0.00522097	2493	thalianol synthase 1;Encodes an oxidosqualene cyclase involved in the biosynthesis of thalianol, a tricyclic triterpenoid of unknown function. Overexpression of THAS leads to dwarfing in the aerial tissues of Arabidopsis plants, but increases their root length. THAS is part of a small operon-like cluster of genes (with At5g48000 (THAH) and At5g47990 (THAD)) involved in thalianol metabolism.	cytosol
AT5G35190.1	0.928452	9.81e-06	0.00070894	987	proline-rich extensin-like family protein;	extracellular
AT5G42510.1	0.930423	1.79e-05	0.00114781	549	Disease resistance-responsive (dirigent-like protein) family protein;	extracellular
AT5G06640.1	0.932607	8.31e-06	0.000615896	2070	Proline-rich extensin-like family protein;	extracellular
AT1G09155.1	0.93408	4.31e-05	0.00238614	1172	phloem protein 2-B15;	plasma membrane
AT1G60470.1	0.940444	8.83e-05	0.00433958	1343	galactinol synthase 4;	cytosol
AT4G28850.1	0.941791	5.63e-05	0.00295735	1096	xyloglucan endotransglucosylase/hydrolase 26;	extracellular
AT4G12550.1	0.946687	7.85e-06	0.000587648	691	Auxin-Induced in Root cultures 1;isolated from differential screening of a cDNA library from auxin-treated root culture. encodes a protein that is related to a large family of proteins that consist of a proline-rich or glycine-rich N-terminus and a hydrophobic, possibly membrane spanning C-terminus.	extracellular
AT2G43810.2	0.949552	0.000939463	0.0274507	782	Small nuclear ribonucleoprotein family protein;	cytosol
AT3G59120.1	0.951252	0.00128985	0.0348158	1809	Cysteine/Histidine-rich C1 domain family protein;	nucleus
ATCG00220.1	0.954468	0.000247991	0.00991297	105	photosystem II reaction center protein M;PSII low MW protein	plastid
AT1G48640.1	0.954595	0.00120049	0.032871	1362	Transmembrane amino acid transporter family protein;	plasma membrane
AT4G13390.1	0.956267	5.24e-06	0.000416524	1509	Proline-rich extensin-like family protein;	extracellular
AT3G60280.1	0.95935	5.15e-05	0.00276399	914	uclacyanin 3;Encodes blue copper-binding protein III.	extracellular
AT2G14820.1	0.962714	0.000440686	0.0154218	1905	Phototropic-responsive NPH3 family protein;A member of the NPY gene family (NPY1/AT4G31820, NPY2/AT2G14820, NPY3/AT5G67440, NPY4/AT2G23050, NPY5/AT4G37590). Involved in auxin-mediated organogenesis.	cytosol
AT3G20360.1	0.964116	0.00132441	0.035356	1320	TRAF-like family protein;	extracellular
AT4G28040.2	0.966986	0.00132441	0.035356	1453	nodulin MtN21 /EamA-like transporter family protein;	plasma membrane
AT5G55450.1	0.967509	4.02e-06	0.000332358	740	Bifunctional inhibitor/lipid-transfer protein/seed storage 2S albumin superfamily protein;	extracellular
AT3G59640.2	0.974227	0.00115487	0.0319148	1027	glycine-rich protein;	plastid
AT5G06630.1	0.975455	3.33e-06	0.000281917	1483	proline-rich extensin-like family protein;	extracellular
AT2G17850.1	0.979635	0.000374715	0.013428	506	Rhodanese/Cell cycle control phosphatase superfamily protein;	endoplasmic reticulum
AT4G08410.1	0.980201	3.23e-06	0.000274679	2124	Proline-rich extensin-like family protein;	extracellular
AT4G02850.1	0.981694	0.00025146	0.00998764	1036	phenazine biosynthesis PhzC/PhzF family protein;	plasma membrane
AT4G33020.1	0.984989	4.57e-06	0.000367562	1035	ZIP metal ion transporter family;member of Fe(II) transporter isolog family	vacuole
AT5G24900.1	0.987292	0.000319048	0.0118393	1663	cytochrome P450, family 714, subfamily A, polypeptide 2;member of CYP714A	endoplasmic reticulum
AT4G22485.1	0.98881	2.85e-06	0.000251134	1971	Bifunctional inhibitor/lipid-transfer protein/seed storage 2S albumin superfamily protein;Encodes a Protease inhibitor/seed storage/LTP family protein	extracellular
AT5G37990.1	0.9909	2.87e-06	0.00025182	1400	S-adenosyl-L-methionine-dependent methyltransferases superfamily protein;	plasma membrane
AT4G10265.1	0.992479	4.41e-05	0.00242465	440	Wound-responsive family protein;	plasma membrane
AT2G16980.2	0.993714	0.000765815	0.0233568	1566	Major facilitator superfamily protein;	plasma membrane
AT3G05730.1	0.99557	2.79e-06	0.000248788	573	Encodes a defensin-like (DEFL) family protein.	extracellular
AT3G56510.1	0.997254	0.000357815	0.0129557	1289	RNA-binding (RRM/RBD/RNP motifs) family protein;	nucleus
AT1G71530.1	0.997766	0.000364902	0.0131667	2813	Protein kinase superfamily protein;	plastid
AT1G33090.1	1.0004	0.00207415	0.0486889	1815	MATE efflux family protein;	plasma membrane
AT5G63660.1	1.00091	7.19e-06	0.000550543	222	Scorpion toxin-like knottin superfamily protein;Predicted to encode a PR (pathogenesis-related) protein. Belongs to the plant defensin (PDF) family with the following members: At1g75830/PDF1.1, At5g44420/PDF1.2a, At2g26020/PDF1.2b, At5g44430/PDF1.2c, At2g26010/PDF1.3, At1g19610/PDF1.4, At1g55010/PDF1.5, At2g02120/PDF2.1, At2g02100/PDF2.2, At2g02130/PDF2.3, At1g61070/PDF2.4, At5g63660/PDF2.5, At2g…	extracellular
AT2G38390.1	1.00096	2.12e-06	0.000201684	1223	Peroxidase superfamily protein;	extracellular
AT1G33612.1	1.00773	0.000276164	0.0107043	1538	Leucine-rich repeat (LRR) family protein;	extracellular
AT5G49080.1	1.00817	1.66e-06	0.00016634	2026	Unknown	Not Defined
AT1G28960.2	1.00881	0.000486807	0.0166454	1317	nudix hydrolase homolog 15;	mitochondrion
AT3G09240.1	1.01025	8.48e-05	0.00417696	1434	Protein kinase protein with tetratricopeptide repeat domain;	cytosol
AT5G04120.1	1.0114	1.3e-05	0.000886271	975	Phosphoglycerate mutase family protein;	cytosol
AT3G50640.1	1.01163	2.24e-06	0.000210923	749	Unknown	nucleus
AT5G62480.2	1.01182	1.66e-05	0.00108226	729	glutathione S-transferase tau 9;Encodes glutathione transferase belonging to the tau class of GSTs. Naming convention according to Wagner et al. (2002).	cytosol
AT2G03370.1	1.01208	0.000536812	0.0178339	1439	Glycosyltransferase family 61 protein;	plasma membrane
AT5G48850.1	1.01359	1.43e-06	0.000149518	1120	Tetratricopeptide repeat (TPR)-like superfamily protein;homologous to the wheat sulphate deficiency-induced gene sdi1. Expression in root and leaf is induced by sulfur starvation. Knockout mutants retained higher root and leaf sulfate concentrations, indicating a role in regulation of stored sulfate pools.	nucleus
AT5G10100.1	1.0174	0.00174173	0.0430121	1280	Haloacid dehalogenase-like hydrolase (HAD) superfamily protein;	plastid
AT4G25220.1	1.02286	7.24e-06	0.000552188	1750	root hair specific 15;	plasma membrane
AT2G45070.4	1.02645	1.17e-06	0.000127039	569	Preprotein translocase Sec, Sec61-beta subunit protein;Sec61 Beta Subunit	mitochondrion,plastid
AT4G10100.1	1.02967	0.001587	0.0401264	596	co-factor for nitrate, reductase and xanthine dehydrogenase 7;molybdenum cofactor synthesis family protein, similar to Molybdenum cofactor synthesis protein 2 small subunit (Molybdopterin- synthase small subunit) (MOCS2A) (MOCO1-A) (Swiss-Prot:O96033) (Homo sapiens); contains TIGRFAM TIGR01682: molybdopterin converting factor, subunit 1; sir loss-of-function mutants are resistant to sirtinol, a m…	cytosol
AT2G02620.1	1.03078	0.00045774	0.0158329	2125	Cysteine/Histidine-rich C1 domain family protein;	nucleus,plasma membrane
AT5G62080.1	1.0332	5.63e-06	0.000443978	660	Bifunctional inhibitor/lipid-transfer protein/seed storage 2S albumin superfamily protein;	extracellular
AT4G33730.1	1.03442	1.58e-05	0.00103841	519	CAP (Cysteine-rich secretory proteins, Antigen 5, and Pathogenesis-related 1 protein) superfamily protein;	extracellular
AT5G58910.1	1.04018	0.000147991	0.00653665	1572	laccase 16;putative laccase, a member of laccase family of genes (17 members in Arabidopsis).	plasma membrane
AT1G25430.1	1.04389	2.7e-05	0.00160995	5327	Unknown	Not Defined
AT1G73160.1	1.04479	0.000683183	0.0215551	1461	UDP-Glycosyltransferase superfamily protein;	plastid
AT3G52060.1	1.04763	1.64e-06	0.000165846	1668	Core-2/I-branching beta-1,6-N-acetylglucosaminyltransferase family protein;	extracellular
AT5G38020.1	1.05281	1.65e-06	0.000165942	1446	S-adenosyl-L-methionine-dependent methyltransferases superfamily protein;encodes a protein whose sequence is similar to SAM:salicylic acid carboxyl methyltransferase (SAMT) (GI:6002712)(Clarkia breweri) and to SAM:benzoic acid carboxyl methyltransferase (BAMT)(GI:9789277)(Antirrhinum majus)	nucleus
AT1G64750.3	1.05377	5.62e-05	0.00295735	879	deletion of SUV3 suppressor 1(I);	nucleus
AT1G73780.1	1.05563	0.000562449	0.0185529	297	Bifunctional inhibitor/lipid-transfer protein/seed storage 2S albumin superfamily protein;	extracellular
AT5G22555.1	1.05731	0.000122567	0.0055788	523	Unknown	extracellular
AT1G11310.2	1.06257	6.9e-05	0.00348261	2255	Seven transmembrane MLO family protein;A member of a large family of seven-transmembrane domain proteins specific to plants, homologs of the barley mildew resistance locus o (MLO) protein. The Arabidopsis genome contains 15 genes encoding MLO proteins, with localization in plasma membrane. Phylogenetic analysis revealed four clades of closely-related AtMLO genes. ATMLO2 belongs to the clade IV, w…	plasma membrane
AT5G07230.1	1.06483	2.59e-06	0.000235522	526	Bifunctional inhibitor/lipid-transfer protein/seed storage 2S albumin superfamily protein;	extracellular
AT5G05900.1	1.07332	0.000293958	0.0111661	1353	UDP-Glycosyltransferase superfamily protein;	extracellular
AT1G30990.1	1.07355	0.000304949	0.0114722	459	Polyketide cyclase/dehydrase and lipid transport superfamily protein;	cytosol
AT4G12020.1	1.07375	0.00193115	0.0463743	5567	protein kinase family protein;Encodes a member of the A1 subgroup of the MEKK (MAPK/ERK kinase kinase) family. MEKK is another name for Mitogen-Activated Protein Kinase Kinase Kinase (MAPKKK or MAP3K). This subgroup has four members: At4g08500 (MEKK1, also known as ARAKIN, MAP3Kb1, MAPKKK8), At4g08480 (MEKK2, also known as MAP3Kb4, MAPKKK9), At4g08470 (MEKK3, also known as MAP3Kb3, MAPKKK10) and …	nucleus
AT1G12805.1	1.07421	1.82e-06	0.000178689	523	nucleotide binding;	cytosol
AT5G24140.1	1.08071	0.000812616	0.0244276	1755	squalene monooxygenase 2;Encodes a protein with similarity to squalene monoxygenases.	extracellular
AT5G48070.1	1.08707	2.52e-05	0.00152105	1122	xyloglucan endotransglucosylase/hydrolase 20;putative xyloglucan endotransglycosylase/hydrolase, expressed primarily in the stele of mature non-elongating regions of both the main and the lateral root. Is expressed in lateral root primordia but expression ceases after lateral root begins to grow.	extracellular
AT1G50060.1	1.08807	0.000115554	0.00538876	618	CAP (Cysteine-rich secretory proteins, Antigen 5, and Pathogenesis-related 1 protein) superfamily protein;	extracellular
AT2G26370.1	1.09092	5e-05	0.00270391	755	MD-2-related lipid recognition domain-containing protein;	extracellular
AT4G08400.1	1.0928	2.65e-07	3.5e-05	1542	Proline-rich extensin-like family protein;	extracellular
AT1G31690.1	1.09339	0.00141979	0.0372713	2034	Copper amine oxidase family protein;	extracellular
AT1G12100.1	1.1003	0.00183478	0.0447956	399	Bifunctional inhibitor/lipid-transfer protein/seed storage 2S albumin superfamily protein;	extracellular
AT1G50090.1	1.10202	0.00151421	0.0386735	1104	D-aminoacid aminotransferase-like PLP-dependent enzymes superfamily protein;	cytosol
AT2G17560.1	1.10964	0.00183553	0.0447956	833	high mobility group B4;Encodes a protein belonging to the subgroup of HMGB (high mobility group B) proteins that have a distinctive DNA-binding motif, the HMG-box domain. The motif confers non-sequence specific interaction with linear DNA and structure-specific binding to distorted DNA sites. The HMGB proteins are involved in the assembly of nucleoprotein complexes. Can be phosphorylated by CK2al…	nucleus
AT2G42660.1	1.11177	0.00111416	0.0310171	815	Homeodomain-like superfamily protein;	nucleus
AT1G78260.2	1.11295	0.00142349	0.0372713	2306	RNA-binding (RRM/RBD/RNP motifs) family protein;	nucleus
AT5G47435.2	1.11986	0.000810905	0.0244276	1532	formyltetrahydrofolate deformylase, putative;encodes one of the two putative formyltetrahydrofolate deformylase. Located in the mitochondrion. Involved in photorespiratory tetrahydrofolate cycle.	mitochondrion
AT1G66830.1	1.12089	0.000454535	0.0158202	2177	Leucine-rich repeat protein kinase family protein;	plasma membrane
AT3G05727.1	1.12292	1.19e-06	0.00012767	511	S locus-related glycoprotein 1 (SLR1) binding pollen coat protein family;Encodes a defensin-like (DEFL) family protein.	extracellular
AT1G63600.1	1.12737	1.4e-05	0.000941742	913	Receptor-like protein kinase-related family protein;	extracellular
AT3G62620.1	1.1305	0.00171674	0.042647	1387	sucrose-phosphatase-related;	mitochondrion
AT5G47980.1	1.13357	8.88e-07	0.000101413	1589	HXXXD-type acyl-transferase family protein;	cytosol
AT4G31180.2	1.13392	0.000394321	0.0139867	2100	Class II aminoacyl-tRNA and biotin synthetases superfamily protein;	cytosol
AT3G07460.1	1.13749	0.000180162	0.00766588	1055	Protein of unknown function, DUF538;	extracellular
AT5G14330.1	1.13754	6.35e-08	1.05e-05	537	Unknown	nucleus,plasma membrane
AT5G56080.1	1.14857	6.54e-08	1.07e-05	963	nicotianamine synthase 2;Encodes a protein with nicotianamine synthase activity. Its transcript levels rise in roots in response to zinc deficiency and rise in leaves in response to elevated levels of zinc.	cytosol
AT3G01730.1	1.14894	2.3e-05	0.00142372	430	Unknown	extracellular
AT2G05520.5	1.16046	0.000127895	0.00578353	626	glycine-rich protein 3;Encodes a glycine-rich protein that is expressed mainly in stems and leaves. mRNA levels are upregulated in response to ABA, salicylic acid and ethylene but downregulated in response to dessication.	extracellular
AT3G29780.1	1.16892	0.000613404	0.0198072	449	ralf-like 27;Member of a diversely expressed predicted peptide family showing sequence similarity to tobacco Rapid Alkalinization Factor (RALF), and is believed to play an essential role in the physiology of Arabidopsis. Consists of a single exon and is characterized by a conserved C-terminal motif and N-terminal signal peptide.	extracellular
AT1G49830.1	1.17246	0.000831777	0.0248961	753	basic helix-loop-helix (bHLH) DNA-binding superfamily protein;	nucleus
AT4G25100.2	1.17318	3.07e-08	5.52e-06	1107	Fe superoxide dismutase 1;Fe-superoxide dismutase	cytosol
AT5G26790.1	1.18883	0.000292524	0.0111319	520	Unknown	plastid
AT3G50200.1	1.20157	0.00156699	0.0397299	696	Plant protein of unknown function (DUF247);	nucleus
AT4G13420.1	1.20323	1.4e-05	0.000941742	2623	high affinity K+ transporter 5;Encodes a protein of the KUP/HAK/KT potassium channel class that is upregulated in the roots by K levels.	plasma membrane
AT3G30350.1	1.20653	0.000254293	0.0100331	649	Encodes a root meristem growth factor (RGF). Belongs to a family of functionally redundant homologous peptides that are secreted, tyrosine-sulfated, and expressed mainly in the stem cell area and the innermost layer of central columella cells. RGFs are required for maintenance of the root stem cell niche and transit amplifying cell proliferation. Members of this family include: At5g60810 (RGF1), …	extracellular,endoplasmic reticulum
AT4G22505.1	1.20926	1.08e-08	2.4e-06	1791	Bifunctional inhibitor/lipid-transfer protein/seed storage 2S albumin superfamily protein;	extracellular
AT2G41340.1	1.21909	0.00011116	0.00523053	715	RNA polymerase II fifth largest subunit, D;NRPE5-like protein of unknown function; homologous to budding yeast RPB5	nucleus
AT5G52160.1	1.21978	2.12e-07	2.89e-05	624	Bifunctional inhibitor/lipid-transfer protein/seed storage 2S albumin superfamily protein;	extracellular
AT1G47410.1	1.22169	0.00152324	0.0387147	788	Unknown	nucleus
AT2G44910.1	1.2228	3.58e-06	0.000300378	957	homeobox-leucine zipper protein 4;Encodes a homeodomain protein whose expression displays a dependence on phyB for both red and far-red light response. Also involved in the shade avoidance syndrome.	nucleus
AT4G12900.1	1.22714	1.29e-05	0.000886271	724	Gamma interferon responsive lysosomal thiol (GILT) reductase family protein;	extracellular
AT1G19620.1	1.23089	0.00100663	0.028809	954	Unknown	plasma membrane
AT3G61940.1	1.23091	1.13e-05	0.000800611	1313	Cation efflux family protein;member of Zinc transporter (ZAT) family	vacuole
AT1G74500.1	1.23261	3.59e-05	0.00207426	558	activation-tagged BRI1(brassinosteroid-insensitive 1)-suppressor 1;Encodes a basic helixâloopâhelix transcription factor that acts downstream of MP in root initiation. TMO7 protein moves to the hypophysis and to vascular cells, contributing to MP-dependent root formation. Promotes the correct definition of the hypophysis cell division plane.	nucleus
AT3G52130.1	1.25148	2e-08	3.94e-06	542	Bifunctional inhibitor/lipid-transfer protein/seed storage 2S albumin superfamily protein;	extracellular
AT3G44540.1	1.2548	0.000525306	0.0176159	1725	fatty acid reductase 4;Encodes a member of the eight-member gene family encoding alcohol-forming fatty acyl-CoA reductases (FARs) identified in Arabidopsis thaliana. Three of the FARs, FAR1 (At5g22500), FAR4 (At3g44540) and FAR5 (At3g44550), are shown to generate the fatty alcohols found in root, seed coat, and wound-induced leaf tissue.	cytosol
AT4G22517.1	1.26086	1.83e-08	3.75e-06	571	Bifunctional inhibitor/lipid-transfer protein/seed storage 2S albumin superfamily protein;Encodes a Protease inhibitor/seed storage/LTP family protein	extracellular
AT5G48000.5	1.26685	4.01e-05	0.00224521	1831	cytochrome P450, family 708, subfamily A, polypeptide 2;Encodes a member of the CYP708A family of cytochrome P450 enzymes. THAH appears to add a hydroxyl group to the triterpene thalianol. thah1 mutants have an elevated accumulation of thalianol. thah1-1 mutants have longer roots than wild type plants. Thalian-diol and desaturated thalian-diol are lost from the root extracts of thah1-1 mutants. O…	endoplasmic reticulum
AT5G46430.1	1.26947	3.63e-09	9.26e-07	602	Ribosomal protein L32e;	cytosol
AT1G64210.1	1.27103	0.00120669	0.0329545	1764	Leucine-rich repeat protein kinase family protein;	plasma membrane
AT1G03190.1	1.27646	0.000610954	0.0197586	2578	RAD3-like DNA-binding helicase protein;UV damage and heat induce a common stress response in plants that leads to tissue death and reduced chloroplast function. The UVH6 product is suggested to be a negative regulator of this response.	nucleus
AT5G22355.1	1.28185	0.00012113	0.00552545	2119	Cysteine/Histidine-rich C1 domain family protein;	nucleus
AT2G03360.2	1.28448	0.00136786	0.0363116	1486	Glycosyltransferase family 61 protein;	extracellular,plasma membrane
AT2G02700.1	1.29145	0.000256029	0.0100508	1500	Cysteine/Histidine-rich C1 domain family protein;	nucleus
AT4G22214.1	1.29628	7.55e-05	0.00377517	795	Defensin-like (DEFL) family protein;Encodes a defensin-like (DEFL) family protein.	extracellular
AT2G21250.2	1.3034	0.000754038	0.0230991	1310	NAD(P)-linked oxidoreductase superfamily protein;	cytosol
AT4G22513.1	1.30822	9.32e-09	2.12e-06	558	Bifunctional inhibitor/lipid-transfer protein/seed storage 2S albumin superfamily protein;Encodes a Protease inhibitor/seed storage/LTP family protein	extracellular
AT2G26060.1	1.32454	4.02e-05	0.00224558	1386	Transducin/WD40 repeat-like superfamily protein;	nucleus
AT3G15250.1	1.33705	3.03e-06	0.000262671	934	Unknown	nucleus
AT4G28040.5	1.33879	0.000938852	0.0274507	1462	nodulin MtN21 /EamA-like transporter family protein;	plasma membrane
AT1G29650.1	1.35141	0.00024975	0.00995759	5590	Unknown	Not Defined
AT1G76380.2	1.369	0.000513656	0.0173927	2046	DNA-binding bromodomain-containing protein;	nucleus
AT4G18870.1	1.37773	0.00111048	0.0309749	878	E2F/DP family winged-helix DNA-binding domain;	nucleus
AT3G15700.1	1.3781	0.000468716	0.0161858	1128	P-loop containing nucleoside triphosphate hydrolases superfamily protein;	cytosol
AT3G07450.1	1.3847	0.000537783	0.0178339	321	Bifunctional inhibitor/lipid-transfer protein/seed storage 2S albumin superfamily protein;	extracellular
AT1G06640.2	1.39644	0.000563017	0.0185529	1506	2-oxoglutarate (2OG) and Fe(II)-dependent oxygenase superfamily protein;encodes a protein whose sequence is similar to a 2-oxoglutarate-dependent dioxygenase	cytosol
AT5G50870.2	1.40527	9.61e-05	0.00464328	1013	ubiquitin-conjugating enzyme 27;	cytosol
AT5G19097.1	1.41344	0.000992716	0.0285673	4332	Unknown	Not Defined
AT1G55430.1	1.42118	7.29e-07	8.51e-05	1974	Cysteine/Histidine-rich C1 domain family protein;	nucleus
AT5G24820.1	1.498	0.000204286	0.00853587	1224	Eukaryotic aspartyl protease family protein;	extracellular
AT1G34047.1	1.51058	6.96e-12	3.46e-09	581	Defensin-like (DEFL) family protein;Encodes a defensin-like (DEFL) family protein.	extracellular
AT3G47720.1	1.53762	0.000213726	0.0088419	1178	similar to RCD one 4;Encodes a protein with similarity to RCD1 but without the WWE domain. The protein does have a PARP signature upstream of the C-terminal protein interaction domain. The PARP signature may bind NAD+ and attach the ADP-ribose-moiety from NAD+ to the target molecule. Its presence suggests a role for the protein in ADP ribosylation.	nucleus
AT2G02690.1	1.53933	5.27e-05	0.0028089	1889	Cysteine/Histidine-rich C1 domain family protein;	nucleus
AT1G51870.1	1.56267	0.000156282	0.00684494	2514	protein kinase family protein;	plasma membrane
AT4G02482.1	1.57883	0.000221774	0.00903176	405	chloroplast outer envelope GTP-binding protein, putative;	plasma membrane
AT4G16550.1	1.65373	0.000221774	0.00903176	2232	HSP20-like chaperone;	cytosol
AT2G26150.2	1.65557	3.99e-05	0.00224306	1422	heat shock transcription factor A2;member of Heat Stress Transcription Factor (Hsf) family. Involved in response to misfolded protein accumulation in the cytosol. Regulated by alternative splicing and non-sense-mediated decay.	extracellular
AT1G27340.1	1.70083	6.46e-15	4.5e-12	1853	Galactose oxidase/kelch repeat superfamily protein;	nucleus
AT3G16670.1	1.72609	7.59e-16	6.1e-13	766	Pollen Ole e 1 allergen and extensin family protein;	extracellular
AT2G36255.1	1.72715	6.83e-16	5.71e-13	240	Defensin-like (DEFL) family protein;Encodes a defensin-like (DEFL) family protein.	extracellular
AT5G40800.1	1.76591	1.73e-05	0.00111325	819	Unknown	cytosol
AT1G54840.1	1.7734	3.87e-05	0.00219589	1320	HSP20-like chaperones superfamily protein;	cytosol
AT1G27710.1	1.8241	2.07e-06	0.000199669	879	Glycine-rich protein family;	extracellular
AT3G16430.1	1.92915	9.41e-06	0.000687465	1205	jacalin-related lectin 31;	cytosol
AT4G29980.1	1.97362	4.47e-10	1.76e-07	630	Unknown	extracellular
AT4G22750.1	2.06806	2.84e-05	0.00168322	1184	DHHC-type zinc finger family protein;	plasma membrane
AT5G36270.1	2.18144	7.03e-06	0.000542222	654	Unknown	Not Defined
AT5G35935.1	2.33219	9.6e-18	9.12e-15	6504	Unknown	Not Defined
AT2G36260.1	2.47797	1.36e-12	7.67e-10	673	Iron-sulphur cluster biosynthesis family protein;	mitochondrion
AT5G28020.6	2.53082	5.15e-08	8.67e-06	1216	cysteine synthase D2;Encodes cysteine synthase CysD2.	cytosol
AT5G48000.1	2.71264	3.38e-07	4.36e-05	1792	cytochrome P450, family 708, subfamily A, polypeptide 2;Encodes a member of the CYP708A family of cytochrome P450 enzymes. THAH appears to add a hydroxyl group to the triterpene thalianol. thah1 mutants have an elevated accumulation of thalianol. thah1-1 mutants have longer roots than wild type plants. Thalian-diol and desaturated thalian-diol are lost from the root extracts of thah1-1 mutants. O…	endoplasmic reticulum
AT4G19690.1	5.66973	5.86e-32	1.75e-28	734	iron-regulated transporter 1;Fe(II) transport protein (IRT1)	plasma membrane
AT1G44575.2	30.7405	1.82e-18	1.9e-15	1520	Chlorophyll A-B binding family protein;Encoding PSII-S (CP22), a ubiquitous pigment-binding protein associated with photosystem II (PSII) of higher plants. Involved in nonphotochemical quenching rather than in photosynthesis. Mutant has a normal violaxanthin cycle but has a limited capacity of quenching singlet excited chlorophylls and is tolerant to lipid peroxidation.	plastid
AT1G44542.1	32.7104	4.48e-48	1.87e-44	1023	Cyclase family protein;	extracellular
AT1G44608.1	33.2725	7.94e-60	4.14e-56	661	Unknown	nucleus
AT1G44575.1	35.8474	1.57e-125	1.64e-121	1059	Chlorophyll A-B binding family protein;Encoding PSII-S (CP22), a ubiquitous pigment-binding protein associated with photosystem II (PSII) of higher plants. Involved in nonphotochemical quenching rather than in photosynthesis. Mutant has a normal violaxanthin cycle but has a limited capacity of quenching singlet excited chlorophylls and is tolerant to lipid peroxidation.	plastid
